# Supplementary material for: N-[2-(Amino­carbon­yl)phen­yl]-4-hydr­oxy-2-methyl-2H-1,2-benzothia­zine-3-carboxamide 1,1-dioxide
Source: Acta Crystallogr Sect E Struct Rep Online. 2009 Sep 30;65(Pt 10):o2596. doi: 10.1107/S1600536809038951 (PMC2970422; doi:10.1107/S1600536809038951)
Supplement: Supplementary file 2 [file e-65-o2596-Isup2.hkl]

# 
# h,k,l, Fc-squared, Fo-squared, sigma(Fo-squared) and status flag 
# 
data_I
_shelx_title ' NQZ2P2_0m in P2(1)/c' 
_shelx_refln_list_code          4 
_shelx_F_calc_maximum      177.97 
_exptl_crystal_F_000       776.00 
_reflns_d_resolution_high  0.7699 
 
loop_ 
 _symmetry_equiv_pos_as_xyz 
 'x, y, z' 
 '-x, y+1/2, -z+1/2' 
 '-x, -y, -z' 
 'x, -y-1/2, z-1/2' 
 
_cell_length_a     8.1377 
_cell_length_b     7.0515 
_cell_length_c    29.0691 
_cell_angle_alpha  90.000 
_cell_angle_beta   96.502 
_cell_angle_gamma  90.000 
 
_shelx_F_squared_multiplier     1.000 
 
loop_ 
 _refln_index_h 
 _refln_index_k 
 _refln_index_l 
 _refln_F_squared_calc 
 _refln_F_squared_meas 
 _refln_F_squared_sigma 
 _refln_observed_status 
   1   0   0    10775.04    10336.29    267.15 o 
   2   0   0      403.95      432.38     18.24 o 
   3   0   0     6182.04     5876.90    117.99 o 
   4   0   0     4629.57     4567.35    104.21 o 
   5   0   0      598.68      723.25     20.57 o 
   6   0   0     1460.48     1460.50     44.40 o 
   7   0   0       25.41       45.50      7.44 o 
   8   0   0      597.50      525.22     30.59 o 
   9   0   0       17.52        7.55     12.40 o 
  10   0   0       57.71       63.95     18.72 o 
   1   1   0     2636.34     2687.69    147.92 o 
   2   1   0     1814.82     1816.25     24.48 o 
   3   1   0     3469.80     3703.26     53.59 o 
   4   1   0     5726.92     6014.29     82.27 o 
   5   1   0      660.25      741.38     14.63 o 
   6   1   0      225.46      323.30     10.30 o 
   7   1   0      346.72      307.43     10.61 o 
   8   1   0       69.72       88.49      9.05 o 
   9   1   0        2.20        8.57      8.58 o 
  10   1   0        8.61        9.25     10.78 o 
   0   2   0     3975.89     4877.75     89.72 o 
   1   2   0    23595.36    24138.34    298.27 o 
   2   2   0       82.31       95.05      3.18 o 
   3   2   0      632.41      612.48     10.11 o 
   4   2   0      182.69      137.09      4.45 o 
   5   2   0       22.03      102.87      9.60 o 
   6   2   0      140.51      176.27      6.97 o 
   7   2   0      466.24      462.36     13.65 o 
   8   2   0      162.81      173.62     11.32 o 
   9   2   0        5.17        5.29      8.79 o 
  10   2   0      108.39      121.55     16.21 o 
   1   3   0     2647.22     2860.39     44.06 o 
   2   3   0      518.39      530.44     10.10 o 
   3   3   0      159.77      163.63      6.12 o 
   4   3   0      241.90      357.29     16.90 o 
   5   3   0       48.27       88.96      4.85 o 
   6   3   0       29.19      225.86     18.59 o 
   7   3   0       61.43       59.13      6.52 o 
   8   3   0       29.67       44.51     10.66 o 
   9   3   0        9.08       19.54     10.20 o 
   0   4   0        0.99        9.65      3.99 o 
   1   4   0      555.04      769.87     22.59 o 
   2   4   0      300.80      383.04     14.31 o 
   3   4   0      120.97      128.52      5.67 o 
   4   4   0      178.94      161.08      6.57 o 
   5   4   0       39.63      119.99     13.23 o 
   6   4   0       16.22       16.15      4.25 o 
   7   4   0      506.40      445.61     17.47 o 
   8   4   0       31.16       47.13     10.94 o 
   9   4   0        2.10       11.69     10.10 o 
   1   5   0       17.34       36.56      7.21 o 
   2   5   0       48.24      113.78      9.49 o 
   3   5   0        0.18       18.40      3.74 o 
   4   5   0        7.22        2.23      4.19 o 
   5   5   0        3.51       13.26      4.43 o 
   6   5   0       31.24       29.14      6.75 o 
   7   5   0        0.10       13.66      9.05 o 
   8   5   0       46.03       49.07     12.07 o 
   0   6   0      550.40      598.82     22.89 o 
   1   6   0      498.25      473.23     12.16 o 
   2   6   0      394.13      372.18     13.37 o 
   3   6   0      213.26      189.46      9.67 o 
   4   6   0       49.00       48.08      6.50 o 
   5   6   0        2.02       11.64      7.25 o 
   6   6   0       97.58       88.93     11.15 o 
   7   6   0       94.37      120.10     15.95 o 
   1   7   0       21.89       46.49      6.72 o 
   2   7   0      132.92      109.12      9.58 o 
   3   7   0       52.54       46.31      7.55 o 
   4   7   0        5.53       20.74     10.29 o 
   5   7   0       11.03        4.67      7.77 o 
   6   7   0        4.35        3.14      9.74 o 
   0   8   0        7.89        5.18      9.62 o 
   1   8   0        9.06       -1.94      7.28 o 
   2   8   0      113.64      103.59     14.96 o 
   3   8   0       94.42       93.74     14.99 o 
   4   8   0       13.25       21.53     11.60 o 
   5   8   0        6.57       10.32     15.66 o 
   1   9   0       38.39       33.82     18.61 o 
 -10   1   1        0.09       -1.31      8.39 o 
  -9   1   1      111.79      117.17     17.47 o 
  -8   1   1      314.87      279.91     12.23 o 
  -7   1   1       63.78       65.13      5.35 o 
  -6   1   1       77.19       72.82      4.93 o 
  -5   1   1      141.23      111.77      4.52 o 
  -4   1   1     6153.91     6288.48     90.40 o 
  -3   1   1      438.26      486.83      9.16 o 
  -2   1   1     2896.23     2655.24     33.96 o 
  -1   1   1    15042.10    14030.30    181.21 o 
   0   1   1    12584.43    13349.35    180.34 o 
   1   1   1     2865.72     2824.50     35.65 o 
   2   1   1     1064.66      997.13     13.90 o 
   3   1   1     1510.05     1414.81     21.45 o 
   4   1   1     1779.72     2183.80     31.08 o 
   5   1   1      100.15      182.02      8.22 o 
   6   1   1      724.59      711.30     15.74 o 
   7   1   1      500.26      440.13     13.01 o 
   8   1   1       10.06       18.45      6.36 o 
   9   1   1       17.72       24.60      9.67 o 
  10   1   1       55.81      111.35     15.23 o 
 -10   2   1       14.40        6.56      9.62 o 
  -9   2   1       20.61       19.82      9.65 o 
  -8   2   1       48.21       42.31      6.44 o 
  -7   2   1        7.94       12.83      4.26 o 
  -6   2   1       77.48      148.78      7.16 o 
  -5   2   1        8.75       67.80      5.89 o 
  -4   2   1      146.66      246.33      9.83 o 
  -3   2   1       22.46       25.49      2.32 o 
  -2   2   1      542.40      550.15      8.63 o 
  -1   2   1    18359.64    19559.45    242.05 o 
   0   2   1    21372.14    22974.50    294.40 o 
   1   2   1     1950.78     2055.72     27.60 o 
   2   2   1      516.19      507.06      8.76 o 
   3   2   1     1288.44     1248.15     18.56 o 
   4   2   1      215.14      315.26     11.95 o 
   5   2   1       50.20       81.83      4.37 o 
   6   2   1       39.90       93.05      9.56 o 
   7   2   1      705.11      676.91     17.56 o 
   8   2   1      156.57      158.19     10.78 o 
   9   2   1        0.03       16.83      9.32 o 
  10   2   1       14.65       27.60     11.16 o 
  -9   3   1       20.43       26.86     10.88 o 
  -8   3   1       47.87       62.37     11.71 o 
  -7   3   1      333.38      304.90     11.09 o 
  -6   3   1      151.06      168.47      8.02 o 
  -5   3   1     2751.91     2529.60     43.77 o 
  -4   3   1       15.53      100.10      6.68 o 
  -3   3   1      634.91      647.77     12.17 o 
  -2   3   1      943.30     1075.43     18.16 o 
  -1   3   1     2925.70     2880.66     40.37 o 
   0   3   1      895.43     1037.16     16.45 o 
   1   3   1      118.47      197.76      7.55 o 
   2   3   1      771.59      838.92     15.94 o 
   3   3   1       90.30      119.63     10.33 o 
   4   3   1      250.51      293.53      7.23 o 
   5   3   1     1078.29     1214.29     22.73 o 
   6   3   1      797.38      732.35     18.16 o 
   7   3   1      184.99      188.81     10.04 o 
   8   3   1       12.52       32.44      8.07 o 
   9   3   1      276.01      251.05     20.13 o 
  -9   4   1        0.06       15.01      9.53 o 
  -8   4   1       42.19       31.68     19.31 o 
  -7   4   1      109.62      123.85     11.59 o 
  -6   4   1       35.45       31.40      4.77 o 
  -5   4   1      306.47      293.16      9.26 o 
  -4   4   1       27.18       25.15      3.70 o 
  -3   4   1       55.93       68.69      4.86 o 
  -2   4   1     1307.12     1292.23     23.34 o 
  -1   4   1     2829.83     2758.45     45.77 o 
   0   4   1      448.12      492.06     10.73 o 
   1   4   1       82.46      409.24     15.34 o 
   2   4   1      146.18      187.95      7.80 o 
   3   4   1      377.05      351.31      9.39 o 
   4   4   1       37.17       43.72      4.15 o 
   5   4   1      128.30      168.36      7.72 o 
   6   4   1        1.33       34.30      5.56 o 
   7   4   1        0.68       61.06     20.34 o 
   8   4   1       28.34       48.61     11.25 o 
   9   4   1        0.06        5.34      9.62 o 
  -8   5   1       52.99       50.87     12.57 o 
  -7   5   1       15.57       33.12      8.55 o 
  -6   5   1       21.67       22.67      6.61 o 
  -5   5   1      104.71      122.39      8.11 o 
  -4   5   1       88.28       91.86      6.95 o 
  -3   5   1      689.61      619.05     17.40 o 
  -2   5   1     1126.90     1083.39     22.34 o 
  -1   5   1      228.69      234.67      7.46 o 
   0   5   1      866.37      882.30     17.67 o 
   1   5   1      171.71      178.11      7.02 o 
   2   5   1      648.50      644.49     14.95 o 
   3   5   1      249.26      263.94      9.09 o 
   4   5   1        1.03        3.85      4.05 o 
   5   5   1      478.52      457.48     13.68 o 
   6   5   1      142.80      143.67     10.48 o 
   7   5   1       23.75       32.39     10.15 o 
   8   5   1        4.97       13.05      9.84 o 
  -7   6   1       50.96       69.15     13.22 o 
  -6   6   1        1.29        5.59      7.31 o 
  -5   6   1       21.56       28.76      6.97 o 
  -4   6   1       17.33       22.53      6.01 o 
  -3   6   1      173.68      188.32      9.77 o 
  -2   6   1      217.01      220.89     10.35 o 
  -1   6   1        8.48       76.06      7.08 o 
   0   6   1       47.50       48.80      5.24 o 
   1   6   1      729.95      674.41     21.46 o 
   2   6   1      464.46      420.50     14.33 o 
   3   6   1      164.79      181.92      9.64 o 
   4   6   1        3.06       11.43      5.09 o 
   5   6   1       16.34       48.73      8.74 o 
   6   6   1        8.01       18.41      8.03 o 
   7   6   1        0.44       14.08      9.68 o 
  -6   7   1       32.33       43.43     12.40 o 
  -5   7   1       10.95       12.65      8.31 o 
  -4   7   1       22.88       28.22     10.86 o 
  -3   7   1       36.25       41.84      7.75 o 
  -2   7   1       20.73       25.14      7.15 o 
  -1   7   1      148.86      145.83      9.58 o 
   0   7   1        8.58       12.04      6.13 o 
   1   7   1        2.07        3.23      5.07 o 
   2   7   1      132.31      143.58     10.48 o 
   3   7   1       80.32       65.62      9.42 o 
   4   7   1        0.96       -7.24      8.53 o 
   5   7   1       30.44       27.78      8.98 o 
   6   7   1       96.95       85.47     14.49 o 
  -5   8   1        7.18        4.98      9.26 o 
  -4   8   1       13.13       13.22     11.35 o 
  -3   8   1      124.20      121.22     16.49 o 
  -2   8   1       86.33       73.53     13.64 o 
  -1   8   1       37.80       16.36      8.17 o 
   0   8   1        3.60       -1.19      6.47 o 
   1   8   1        0.59        2.30      7.38 o 
   2   8   1       27.22       46.21     12.40 o 
   3   8   1      102.26       99.19     15.11 o 
   4   8   1       46.26       50.34     13.94 o 
   5   8   1        3.76        1.24     10.67 o 
  -1   9   1        2.35       11.17     17.42 o 
   0   9   1        9.57       20.23     12.55 o 
   1   9   1        3.85       20.79     17.14 o 
 -10   0   2      122.32      165.75     25.46 o 
  -9   0   2        1.32       -4.92     10.18 o 
  -8   0   2      218.44      211.55     14.35 o 
  -7   0   2      209.96      179.65     11.90 o 
  -6   0   2      748.94      766.71     30.03 o 
  -5   0   2      285.99      308.44     11.23 o 
  -4   0   2     9088.64     9349.31    189.93 o 
  -2   0   2     7115.66     6848.64    116.70 o 
  -1   0   2      495.79      304.49     17.97 o 
   1   0   2     9773.51     9006.94    153.50 o 
   2   0   2     4442.38     4296.72     72.67 o 
   3   0   2      719.31      772.32     17.29 o 
   4   0   2     4499.24     4574.37     92.81 o 
   5   0   2      250.36      414.79     13.08 o 
   6   0   2       71.09       65.19      7.43 o 
   7   0   2      458.35      444.10     18.69 o 
   8   0   2      781.14      704.04     33.48 o 
   9   0   2        3.99       -9.02      9.97 o 
  10   0   2        8.24        8.88     13.70 o 
 -10   1   2       58.06       66.32     13.22 o 
  -9   1   2        0.06        6.88     14.98 o 
  -8   1   2       62.36       51.60      6.68 o 
  -7   1   2       19.64       22.74      4.67 o 
  -6   1   2      223.70      227.78      8.46 o 
  -5   1   2      139.11      131.91      5.12 o 
  -4   1   2      708.71     1231.04     42.58 o 
  -3   1   2      209.64      255.29     11.91 o 
  -2   1   2      415.21      461.39     15.42 o 
  -1   1   2     1742.19     1789.04     25.18 o 
   0   1   2     5061.92     5556.55     75.18 o 
   1   1   2     1056.06     1317.68     37.34 o 
   2   1   2     2719.20     2718.55     34.51 o 
   3   1   2      959.70      998.46     19.73 o 
   4   1   2      133.21      115.44      3.61 o 
   5   1   2      462.69      430.59      9.09 o 
   6   1   2       76.67      127.21      5.97 o 
   7   1   2        7.08       43.99      9.03 o 
   8   1   2       15.61       20.40      6.36 o 
   9   1   2        6.92       23.06      9.36 o 
  10   1   2        0.68       -8.24      8.24 o 
 -10   2   2        6.16       25.98     11.50 o 
  -9   2   2      156.26      149.87     16.33 o 
  -8   2   2      115.71      128.32     10.03 o 
  -7   2   2       24.94       37.38      5.05 o 
  -6   2   2     1024.22     1010.66     21.27 o 
  -5   2   2     1586.29     1676.34     31.84 o 
  -4   2   2      890.30      925.03     15.52 o 
  -3   2   2      209.42      188.93      8.90 o 
  -2   2   2        0.16       10.19      2.26 o 
  -1   2   2     1024.63     1167.21     22.72 o 
   0   2   2    31674.33    33737.78    452.56 o 
   1   2   2     1717.23     2838.01    118.36 o 
   2   2   2      142.64      140.81      7.03 o 
   3   2   2      193.80      230.65      8.63 o 
   4   2   2      515.88      445.11      9.04 o 
   5   2   2      883.94      811.59     15.88 o 
   6   2   2       98.77      111.15      5.69 o 
   7   2   2      103.95      121.15      7.93 o 
   8   2   2      110.28      127.22     11.59 o 
   9   2   2       86.20       98.97     14.02 o 
  10   2   2       30.61       51.57     14.49 o 
  -9   3   2        4.06       16.11      9.82 o 
  -8   3   2        3.10        6.43      6.85 o 
  -7   3   2       60.17       75.95      6.67 o 
  -6   3   2       11.10       42.94      5.34 o 
  -5   3   2      934.08      957.83     18.95 o 
  -4   3   2      791.34      808.41     15.00 o 
  -3   3   2      686.96      705.99     13.14 o 
  -2   3   2      125.82      172.22      9.14 o 
  -1   3   2      411.27      518.42      9.03 o 
   0   3   2       84.31      128.21      4.31 o 
   1   3   2      630.02     1085.36     27.05 o 
   2   3   2       58.81       76.96      4.62 o 
   3   3   2        6.99       24.73      2.63 o 
   4   3   2     1825.64     1751.46     28.88 o 
   5   3   2        3.70       24.76      3.16 o 
   6   3   2        0.83       13.50      4.01 o 
   7   3   2        0.08       17.18      5.14 o 
   8   3   2        0.00        5.35      6.46 o 
   9   3   2        4.03       -2.76      8.44 o 
  -9   4   2       15.91       28.01     11.19 o 
  -8   4   2       16.25       16.27     10.17 o 
  -7   4   2      200.83      204.80     12.22 o 
  -6   4   2      255.07      238.01      8.92 o 
  -5   4   2      406.86      401.77     11.25 o 
  -4   4   2        4.38        5.90      3.14 o 
  -3   4   2      639.57      590.64     13.46 o 
  -2   4   2     1305.91     1234.20     22.45 o 
  -1   4   2     3138.24     3244.49     50.63 o 
   0   4   2     1497.49     1549.33     27.03 o 
   1   4   2     7244.35     6723.70    107.05 o 
   2   4   2      393.48      420.47      9.65 o 
   3   4   2        9.76       17.21      3.80 o 
   4   4   2       22.85       35.64      3.62 o 
   5   4   2      736.73      691.94     17.23 o 
   6   4   2      106.69      125.64      8.08 o 
   7   4   2      149.31      182.73     13.08 o 
   8   4   2        2.95       12.72      9.15 o 
   9   4   2       92.33       91.72     15.19 o 
  -8   5   2       48.63       33.65     11.62 o 
  -7   5   2       51.96       41.34      8.83 o 
  -6   5   2      125.57      119.99      9.96 o 
  -5   5   2       59.27       57.97      5.88 o 
  -4   5   2       30.79       57.23      5.55 o 
  -3   5   2       26.29       69.99      8.19 o 
  -2   5   2      464.00      486.03     11.56 o 
  -1   5   2      252.94      251.31      7.37 o 
   0   5   2      472.00      499.47     11.60 o 
   1   5   2        1.12       29.79      4.49 o 
   2   5   2      185.25      205.22      7.49 o 
   3   5   2      475.20      448.16     11.79 o 
   4   5   2       91.20       87.09      6.68 o 
   5   5   2       71.98       91.52      6.60 o 
   6   5   2       55.38       69.80      8.17 o 
   7   5   2        3.98        5.11      8.25 o 
   8   5   2        3.34        0.78      8.89 o 
  -7   6   2      111.73      133.68     16.47 o 
  -6   6   2       54.94       61.68     10.56 o 
  -5   6   2       29.24       50.13      7.88 o 
  -4   6   2      151.39      128.06      9.64 o 
  -3   6   2      236.97      243.25     10.84 o 
  -2   6   2       68.06      122.15      8.90 o 
  -1   6   2      544.09      563.91     14.60 o 
   0   6   2        0.34        6.74      4.16 o 
   1   6   2      701.31      703.76     19.89 o 
   2   6   2      949.43      833.06     22.57 o 
   3   6   2       66.39       76.25      6.94 o 
   4   6   2      222.81      222.52     11.85 o 
   5   6   2      173.68      166.53     13.20 o 
   6   6   2       20.05       20.16      9.48 o 
   7   6   2        8.42       15.26      9.84 o 
  -6   7   2       42.28       30.43      9.90 o 
  -5   7   2        0.82       -6.03      7.24 o 
  -4   7   2       34.22       22.69      8.30 o 
  -3   7   2        1.15        5.71      5.99 o 
  -2   7   2        1.32       11.15      6.17 o 
  -1   7   2        0.77        7.30      5.81 o 
   0   7   2       33.89       41.30      7.81 o 
   1   7   2       34.32       33.37      6.24 o 
   2   7   2       56.94       74.29      8.38 o 
   3   7   2       39.07       37.34      8.35 o 
   4   7   2       13.30       -2.94      8.72 o 
   5   7   2        3.50        1.52      7.56 o 
   6   7   2        1.66       10.27      9.73 o 
  -5   8   2        6.16       10.33      9.79 o 
  -4   8   2       42.53       34.73     14.59 o 
  -3   8   2        1.84       17.47     10.90 o 
  -2   8   2       40.21       39.74     11.80 o 
  -1   8   2       27.89       22.71      8.66 o 
   0   8   2       88.55       86.71      9.79 o 
   1   8   2        0.07        8.07      7.98 o 
   2   8   2       41.50       44.42     12.32 o 
   3   8   2       50.54       32.94     11.99 o 
   4   8   2       82.44       61.56     14.59 o 
   5   8   2       97.02      124.13     24.86 o 
  -1   9   2        0.11        3.23     15.45 o 
   0   9   2        5.36        9.15     12.69 o 
   1   9   2       15.58       18.44     16.93 o 
 -10   1   3      102.50      117.88     15.75 o 
  -9   1   3        0.35        1.16      8.14 o 
  -8   1   3      100.98       91.42      7.84 o 
  -7   1   3       87.46      112.55      7.20 o 
  -6   1   3      243.25      279.30      9.41 o 
  -5   1   3       21.09       14.47      2.76 o 
  -4   1   3      185.39      854.93     32.39 o 
  -3   1   3     1091.57     1215.79     20.12 o 
  -2   1   3     1021.51     1025.45     15.19 o 
  -1   1   3     4827.09     4388.71     63.41 o 
   0   1   3     7554.10     7913.80    106.78 o 
   1   1   3     3464.11     3329.27     43.53 o 
   2   1   3      570.85      505.79      7.79 o 
   3   1   3       45.79       50.04      2.21 o 
   4   1   3      157.46      216.44      5.08 o 
   5   1   3        2.26       43.53      3.99 o 
   6   1   3      468.78      498.70     12.17 o 
   7   1   3      129.52      214.56     16.57 o 
   8   1   3      147.29      161.52     11.71 o 
   9   1   3       33.33       23.30      9.55 o 
  10   1   3      117.74      114.31     15.37 o 
 -10   2   3        0.32        4.98      9.57 o 
  -9   2   3       13.01       20.71     11.66 o 
  -8   2   3        0.09       10.04      5.88 o 
  -7   2   3      108.81      138.60      7.82 o 
  -6   2   3      111.40      203.82     11.23 o 
  -5   2   3      880.08      888.79     17.55 o 
  -4   2   3      128.55      138.81      4.79 o 
  -3   2   3        2.52        4.57      2.70 o 
  -2   2   3      120.67      177.67      5.90 o 
  -1   2   3    13304.62    12139.69    156.60 o 
   0   2   3     3299.64     3469.56     47.59 o 
   1   2   3     9857.17     9460.99    121.74 o 
   2   2   3      237.28      241.96      8.38 o 
   3   2   3      910.91      944.50     13.75 o 
   4   2   3      292.33      407.23      8.42 o 
   5   2   3     1692.02     1658.32     29.10 o 
   6   2   3        0.27      265.48     12.83 o 
   7   2   3      481.61      457.38     14.78 o 
   8   2   3       84.77       86.09      9.89 o 
   9   2   3       17.24       49.82     14.73 o 
  10   2   3        0.21        3.46      9.59 o 
  -9   3   3       17.64       38.26     11.45 o 
  -8   3   3      116.52      116.68     10.13 o 
  -7   3   3      290.03      300.87     11.07 o 
  -6   3   3      248.52      265.90      9.15 o 
  -5   3   3       49.72      339.02     17.15 o 
  -4   3   3     1745.99     1646.10     27.51 o 
  -3   3   3     1977.28     1863.52     30.33 o 
  -2   3   3     1961.51     1956.89     35.40 o 
  -1   3   3     5131.66     5102.22     73.45 o 
   0   3   3      245.48      213.91      5.47 o 
   1   3   3     2939.06     2804.93     43.32 o 
   2   3   3       16.29       19.93      2.88 o 
   3   3   3     1069.29      945.98     17.36 o 
   4   3   3      760.87      751.51     13.21 o 
   5   3   3        7.92       90.81     11.20 o 
   6   3   3      131.68      122.98      6.85 o 
   7   3   3     1184.14     1134.03     32.13 o 
   8   3   3       40.94       59.77      9.19 o 
   9   3   3       23.91       27.71     10.75 o 
  -9   4   3       23.93       29.15     11.28 o 
  -8   4   3      122.38      135.67     15.63 o 
  -7   4   3       13.04       28.67      6.84 o 
  -6   4   3       10.41       27.32      5.57 o 
  -5   4   3       98.52      139.39      6.80 o 
  -4   4   3        0.25        9.03      3.19 o 
  -3   4   3       32.48       53.65      4.15 o 
  -2   4   3      108.96      107.68      4.89 o 
  -1   4   3     2210.56     2857.60     45.01 o 
   0   4   3     3858.46     3801.13     61.90 o 
   1   4   3      280.68      450.28     16.93 o 
   2   4   3      139.26      148.80      5.10 o 
   3   4   3       93.44       84.46      4.66 o 
   4   4   3      147.33      157.77      6.41 o 
   5   4   3      220.70      246.08     12.94 o 
   6   4   3        2.92       12.36      4.65 o 
   7   4   3       26.43       23.99      7.31 o 
   8   4   3        0.47       16.83      8.91 o 
   9   4   3        1.97       11.25      9.77 o 
  -8   5   3        1.18       -7.51      8.78 o 
  -7   5   3      171.56      161.91     13.56 o 
  -6   5   3      130.92      153.22      9.60 o 
  -5   5   3       34.89       35.35      5.29 o 
  -4   5   3       19.49       10.11      4.11 o 
  -3   5   3      340.42      314.08     10.38 o 
  -2   5   3      620.19      580.05     13.05 o 
  -1   5   3      255.88      260.03      7.52 o 
   0   5   3     1230.26     1270.04     25.17 o 
   1   5   3      451.67      450.47     11.57 o 
   2   5   3      140.87      158.16      6.33 o 
   3   5   3       79.91       85.63      5.73 o 
   4   5   3      313.01      283.13     10.76 o 
   5   5   3       21.81       48.77      5.97 o 
   6   5   3       82.43      113.49      9.41 o 
   7   5   3       28.02       25.49      9.82 o 
   8   5   3        5.18       18.90     10.06 o 
  -7   6   3        4.32        5.65      7.98 o 
  -6   6   3       12.38        9.14      8.79 o 
  -5   6   3       13.37       19.83      5.75 o 
  -4   6   3        3.27       10.14      5.36 o 
  -3   6   3       77.93       91.10      8.27 o 
  -2   6   3      360.30      375.64     13.49 o 
  -1   6   3     1066.40      940.27     21.06 o 
   0   6   3      155.14      165.00      7.79 o 
   1   6   3       32.75       64.38      7.20 o 
   2   6   3       41.89       55.83      6.36 o 
   3   6   3      103.37      107.49      7.79 o 
   4   6   3        1.44       10.53      5.66 o 
   5   6   3        2.23       19.73      6.45 o 
   6   6   3       11.36       33.20     24.00 o 
   7   6   3        0.46       -0.75      8.87 o 
  -6   7   3       13.33        7.04      8.49 o 
  -5   7   3        1.37       -4.74     10.32 o 
  -4   7   3       67.81       83.49     13.51 o 
  -3   7   3      126.01      131.63     17.84 o 
  -2   7   3       30.24       42.69      8.39 o 
  -1   7   3       19.78       10.40      6.73 o 
   0   7   3      226.68      234.92     12.47 o 
   1   7   3       75.60       65.93      7.27 o 
   2   7   3        3.38       12.98      6.63 o 
   3   7   3       86.03       93.88     13.70 o 
   4   7   3       84.25       93.68     14.12 o 
   5   7   3        2.42       13.06      9.59 o 
   6   7   3        7.78        3.79     10.10 o 
  -5   8   3       10.64       12.65      9.63 o 
  -4   8   3        6.17       12.06     10.97 o 
  -3   8   3       55.49       47.19     12.52 o 
  -2   8   3      135.43      128.97     12.89 o 
  -1   8   3        2.63        5.92      7.80 o 
   0   8   3        1.72        5.88      8.05 o 
   1   8   3       53.60       58.73     10.48 o 
   2   8   3      140.43      121.87     20.31 o 
   3   8   3        0.08        9.10     10.17 o 
   4   8   3        0.00       -7.59     14.05 o 
  -1   9   3       40.99       27.46     18.30 o 
   0   9   3        0.29      -13.20     13.98 o 
   1   9   3       56.98       70.51     15.44 o 
 -10   0   4       58.07       65.35     18.61 o 
  -9   0   4       70.44       40.73     15.03 o 
  -8   0   4       30.80       28.34      7.68 o 
  -7   0   4        0.27        3.01      9.76 o 
  -6   0   4       82.69      104.89      9.05 o 
  -5   0   4       70.56      116.64     12.62 o 
  -4   0   4      240.38      191.54      8.05 o 
  -3   0   4      351.59      424.92     15.98 o 
  -2   0   4     6395.43     5906.25    109.62 o 
  -1   0   4     5699.10     5001.26    136.12 o 
   0   0   4      839.92      837.15     17.96 o 
   1   0   4       52.33       38.09      2.82 o 
   2   0   4     7787.98     7497.78    149.76 o 
   3   0   4      110.57      167.51     12.32 o 
   4   0   4     3182.49     3436.23     70.20 o 
   5   0   4      941.25     1052.29     31.53 o 
   6   0   4      486.84      524.24     16.82 o 
   7   0   4      298.37      364.48     20.62 o 
   8   0   4       68.67       83.28     12.42 o 
   9   0   4       71.17       80.13     17.66 o 
  10   0   4       71.55       76.45     19.17 o 
 -10   1   4        0.00       -2.98      8.90 o 
  -9   1   4        2.61       10.58      8.42 o 
  -8   1   4       50.54       68.61      7.22 o 
  -7   1   4       75.51       92.59      6.75 o 
  -6   1   4       44.22       59.25      4.81 o 
  -5   1   4       34.11      111.97      8.97 o 
  -4   1   4      512.24      713.68     24.36 o 
  -3   1   4     2498.64     2468.57     35.17 o 
  -2   1   4      351.66      384.99     13.92 o 
  -1   1   4      249.76      645.07     20.44 o 
   0   1   4      277.44      272.48      5.22 o 
   1   1   4     1183.68     1267.60     17.64 o 
   2   1   4      149.68      125.42      3.90 o 
   3   1   4       27.68       38.76      2.22 o 
   4   1   4       41.19       65.80      5.68 o 
   5   1   4      210.04      188.44      5.43 o 
   6   1   4       47.36       67.00      9.19 o 
   7   1   4       62.03       74.70      7.25 o 
   8   1   4      166.98      146.99     11.91 o 
   9   1   4       43.15       50.47     11.14 o 
  10   1   4       10.04       19.83     10.50 o 
 -10   2   4        0.07        0.80      9.41 o 
  -9   2   4        1.52       -8.52      8.52 o 
  -8   2   4      418.73      389.31     14.48 o 
  -7   2   4        1.30       13.21      4.44 o 
  -6   2   4      382.18      364.29     10.50 o 
  -5   2   4      898.86      837.15     15.72 o 
  -4   2   4     1138.17     1061.95     18.54 o 
  -3   2   4      655.43      689.84     11.91 o 
  -2   2   4     2525.71     2384.70     33.78 o 
  -1   2   4     1233.32     2005.71     63.00 o 
   0   2   4       77.97       83.76      2.67 o 
   1   2   4      131.48      138.10      4.12 o 
   2   2   4      221.68      208.29     12.70 o 
   3   2   4      499.84      425.73      7.06 o 
   4   2   4       19.12       17.69      2.30 o 
   5   2   4      257.28      294.40      7.25 o 
   6   2   4     1739.32     1704.74     35.33 o 
   7   2   4      386.69      398.68     13.57 o 
   8   2   4       50.77       88.67      9.95 o 
   9   2   4      168.57      184.19     17.51 o 
  10   2   4       71.56      102.06     15.08 o 
  -9   3   4        4.70       24.11     13.59 o 
  -8   3   4       80.75       81.85      8.96 o 
  -7   3   4      130.46      117.84      9.71 o 
  -6   3   4       70.10       92.53      6.04 o 
  -5   3   4       23.60       40.15      3.96 o 
  -4   3   4       57.21       73.06      4.99 o 
  -3   3   4        6.08        8.33      2.28 o 
  -2   3   4      273.75      293.74      7.70 o 
  -1   3   4      102.56      375.51     19.42 o 
   0   3   4     1266.10     1310.21     20.22 o 
   1   3   4        0.06        8.57      3.03 o 
   2   3   4        0.96        2.11      1.75 o 
   3   3   4       41.89      121.01     12.33 o 
   4   3   4       10.78       40.91      6.84 o 
   5   3   4      144.35      157.86      5.90 o 
   6   3   4       77.34      168.90     19.19 o 
   7   3   4       11.13       23.81      6.95 o 
   8   3   4        0.67        2.59      6.38 o 
   9   3   4        6.84       24.10     20.82 o 
  -9   4   4      107.22      111.99     15.84 o 
  -8   4   4        1.43        4.82      7.25 o 
  -7   4   4       95.73      113.57      8.03 o 
  -6   4   4       11.11       11.05      4.15 o 
  -5   4   4      868.95      786.25     16.81 o 
  -4   4   4       96.67       85.49      5.28 o 
  -3   4   4        0.71        7.69      3.96 o 
  -2   4   4      186.72      217.65      7.14 o 
  -1   4   4     1125.62     1060.61     18.61 o 
   0   4   4       14.97       21.08      2.96 o 
   1   4   4      141.26      163.70      5.74 o 
   2   4   4       44.82       44.14      3.16 o 
   3   4   4       43.06       37.70      3.20 o 
   4   4   4       89.37      116.94      7.68 o 
   5   4   4      587.87      668.57     16.69 o 
   6   4   4      218.34      205.62     11.10 o 
   7   4   4       39.23       42.32      8.12 o 
   8   4   4        6.10       14.32     13.82 o 
   9   4   4       98.93      127.92     16.00 o 
  -8   5   4       14.98       13.19     10.44 o 
  -7   5   4       25.58       42.60      9.02 o 
  -6   5   4        7.70        2.29      5.30 o 
  -5   5   4       89.70       64.44      6.20 o 
  -4   5   4       39.85       32.90      4.92 o 
  -3   5   4       84.90      140.36     10.01 o 
  -2   5   4       22.59       30.90      3.88 o 
  -1   5   4      474.59      452.33     10.39 o 
   0   5   4       13.08       25.49      3.94 o 
   1   5   4       91.54      108.37      5.84 o 
   2   5   4        4.60        7.17      3.12 o 
   3   5   4        8.53        6.68      3.36 o 
   4   5   4        0.09       31.75      5.43 o 
   5   5   4        0.66       -2.91      4.21 o 
   6   5   4        8.90        6.18      6.30 o 
   7   5   4       55.74       44.17     10.87 o 
   8   5   4       18.91       21.45     10.53 o 
  -7   6   4        3.77       15.86      8.56 o 
  -6   6   4        5.15       15.19      7.79 o 
  -5   6   4       70.86       76.01      7.76 o 
  -4   6   4      163.83      184.20     10.22 o 
  -3   6   4      138.32      126.66      9.52 o 
  -2   6   4      180.74      247.42     10.86 o 
  -1   6   4      112.86      143.07      8.02 o 
   0   6   4      895.96      887.24     23.48 o 
   1   6   4      579.68      488.99     15.67 o 
   2   6   4       39.28       56.39      6.18 o 
   3   6   4      182.98      166.08      9.12 o 
   4   6   4       49.61       69.06      9.45 o 
   5   6   4      141.38      133.95     16.87 o 
   6   6   4       14.36       34.03     10.20 o 
   7   6   4        5.00        4.35      9.53 o 
  -6   7   4        0.23        5.23      8.34 o 
  -5   7   4        9.51       13.82      8.22 o 
  -4   7   4       16.47       18.83      8.10 o 
  -3   7   4        1.33       11.55      7.20 o 
  -2   7   4       80.67       99.10     10.55 o 
  -1   7   4       40.58       35.16      8.12 o 
   0   7   4       26.56       37.87      7.14 o 
   1   7   4        0.11        4.15      5.65 o 
   2   7   4      142.09      106.54     11.06 o 
   3   7   4       45.29       39.74     19.93 o 
   4   7   4       38.90       31.45     11.03 o 
   5   7   4       25.48       18.57     10.38 o 
   6   7   4       38.69       33.58     11.45 o 
  -5   8   4        0.19       -6.70     14.02 o 
  -4   8   4      163.25      159.23     26.65 o 
  -3   8   4       56.47       52.40     13.84 o 
  -2   8   4        3.69       10.30      8.17 o 
  -1   8   4      130.40      102.92     17.87 o 
   0   8   4        5.51       10.77      8.23 o 
   1   8   4       42.86       47.73     10.00 o 
   2   8   4      264.05      227.61     20.36 o 
   3   8   4        1.61       16.44     10.82 o 
   4   8   4       34.28       44.77     18.75 o 
  -1   9   4        4.85       24.55     18.08 o 
   0   9   4        8.24       -1.69     17.91 o 
   1   9   4        1.21       13.28     11.77 o 
 -10   1   5       40.88       51.54     12.86 o 
  -9   1   5       46.18       28.09     12.19 o 
  -8   1   5       16.56       19.08      5.56 o 
  -7   1   5      217.05      211.48      9.24 o 
  -6   1   5      921.17      816.62     16.96 o 
  -5   1   5      872.74      825.52     16.22 o 
  -4   1   5       57.23       91.08      4.55 o 
  -3   1   5      152.57      121.72      4.32 o 
  -2   1   5      991.67      819.92     11.99 o 
  -1   1   5       27.62      188.57     15.59 o 
   0   1   5     1384.64     1465.27     22.65 o 
   1   1   5     3878.78     3460.12     52.12 o 
   2   1   5      722.01      701.07     10.30 o 
   3   1   5      258.24      261.07      7.14 o 
   4   1   5     1531.78     1420.92     22.96 o 
   5   1   5      397.03      348.66      8.32 o 
   6   1   5       41.39       30.93      3.60 o 
   7   1   5       20.13       12.72      5.15 o 
   8   1   5      177.87      191.05     15.95 o 
   9   1   5        0.96        0.19      7.83 o 
  10   1   5        4.28       12.11     10.14 o 
 -10   2   5       14.00        7.09     10.74 o 
  -9   2   5       18.64       21.89     10.15 o 
  -8   2   5       18.53       18.99      5.67 o 
  -7   2   5       35.74       38.89      5.32 o 
  -6   2   5      142.67      180.08      6.97 o 
  -5   2   5       88.60       76.10      4.28 o 
  -4   2   5       74.75      128.24      4.96 o 
  -3   2   5      647.66      593.19     16.57 o 
  -2   2   5      556.28      603.97      9.94 o 
  -1   2   5        4.29       23.76      1.99 o 
   0   2   5       35.51       59.20      2.35 o 
   1   2   5      224.91      273.31      5.01 o 
   2   2   5       58.25       49.65      4.93 o 
   3   2   5     1002.45      913.84     14.53 o 
   4   2   5      102.84      104.63      3.70 o 
   5   2   5        0.67       14.28      2.76 o 
   6   2   5        2.02       53.53      9.18 o 
   7   2   5      108.59      128.14      8.88 o 
   8   2   5       18.75       12.15      6.64 o 
   9   2   5       17.61        8.13     27.74 o 
  -9   3   5      123.12      165.24     17.69 o 
  -8   3   5       52.48       52.80      8.14 o 
  -7   3   5        1.45       21.24     10.56 o 
  -6   3   5     1485.62     1404.58     30.62 o 
  -5   3   5      899.07      922.69     18.60 o 
  -4   3   5       12.67      194.67     11.59 o 
  -3   3   5      237.78      270.64      8.85 o 
  -2   3   5      746.34      651.28     13.65 o 
  -1   3   5       89.13       66.36      3.52 o 
   0   3   5      861.53      889.54     15.20 o 
   1   3   5      520.96      610.18     10.53 o 
   2   3   5      628.61      649.58     14.54 o 
   3   3   5     1135.69     1093.58     18.52 o 
   4   3   5       21.22       35.37      3.22 o 
   5   3   5     2198.38     2011.57     37.50 o 
   6   3   5      661.25      585.91     16.72 o 
   7   3   5      137.12      136.60     11.07 o 
   8   3   5       67.84       78.78      9.87 o 
   9   3   5      192.17      191.70     18.32 o 
  -9   4   5       62.52       88.24     14.71 o 
  -8   4   5        4.04        0.69      7.25 o 
  -7   4   5        1.11       15.44      5.14 o 
  -6   4   5       34.64       53.53      5.49 o 
  -5   4   5      362.26      335.01      9.65 o 
  -4   4   5      146.82      169.30      6.09 o 
  -3   4   5      272.34      259.20      8.02 o 
  -2   4   5       72.58       92.52      4.96 o 
  -1   4   5       73.14       94.43      5.04 o 
   0   4   5       63.22       51.60      3.47 o 
   1   4   5     2603.78     2602.49     43.53 o 
   2   4   5       36.93       27.34      3.08 o 
   3   4   5        9.66       17.76      3.14 o 
   4   4   5      104.84      107.45      5.07 o 
   5   4   5      390.66      352.02     10.83 o 
   6   4   5        1.20       10.78      5.44 o 
   7   4   5      282.82      264.57     14.83 o 
   8   4   5       80.87       84.12     10.66 o 
   9   4   5       21.41       19.61     16.63 o 
  -8   5   5       23.90       20.91     10.81 o 
  -7   5   5      185.20      183.81     14.41 o 
  -6   5   5        5.40        4.04      5.15 o 
  -5   5   5      273.03      261.97     11.29 o 
  -4   5   5       18.86       24.62      4.70 o 
  -3   5   5      325.74      325.89     10.60 o 
  -2   5   5      182.65      173.83      9.60 o 
  -1   5   5       30.44       57.29      4.75 o 
   0   5   5        1.36       -3.08      3.08 o 
   1   5   5     2055.39     1906.98     36.69 o 
   2   5   5       14.77       24.52      3.65 o 
   3   5   5      376.11      323.60      9.94 o 
   4   5   5      709.70      657.84     18.26 o 
   5   5   5        0.64        5.77      5.29 o 
   6   5   5       18.55       25.75      7.32 o 
   7   5   5       41.89       64.43      9.81 o 
   8   5   5      117.29      113.92     15.64 o 
  -7   6   5       11.33       23.82      9.15 o 
  -6   6   5      109.52       94.00     11.53 o 
  -5   6   5       93.93       99.32      8.47 o 
  -4   6   5       62.46       88.14      9.24 o 
  -3   6   5       80.53       78.95      8.12 o 
  -2   6   5       21.06       32.72      5.82 o 
  -1   6   5      131.88      176.85      9.44 o 
   0   6   5      114.48      143.86      8.64 o 
   1   6   5      121.10      146.24      8.89 o 
   2   6   5      408.48      335.91     11.36 o 
   3   6   5       96.01       85.93      8.04 o 
   4   6   5       56.20       85.75     10.24 o 
   5   6   5        7.80       27.88      8.17 o 
   6   6   5       14.44        8.92      8.97 o 
   7   6   5        5.98        0.71      9.33 o 
  -6   7   5      104.18      114.40     13.51 o 
  -5   7   5        0.06        2.18      7.83 o 
  -4   7   5        9.19       -4.28      6.77 o 
  -3   7   5      125.77      135.82     12.40 o 
  -2   7   5       55.51       52.11      8.90 o 
  -1   7   5       31.78       29.42      7.81 o 
   0   7   5       61.63       75.26      8.58 o 
   1   7   5      234.42      211.02     12.18 o 
   2   7   5       14.14        9.07      7.02 o 
   3   7   5       35.87       33.37     10.63 o 
   4   7   5       65.27       87.67     14.07 o 
   5   7   5       43.41       33.79     11.27 o 
   6   7   5       14.37        8.28      9.78 o 
  -5   8   5       50.50       28.88     10.70 o 
  -4   8   5        0.25        9.97     10.93 o 
  -3   8   5        0.26        4.96     13.31 o 
  -2   8   5       37.61       40.76     11.95 o 
  -1   8   5       28.58       28.06     11.06 o 
   0   8   5       14.88        9.63      8.41 o 
   1   8   5       77.96       85.26     11.63 o 
   2   8   5        0.03       29.59     11.65 o 
   3   8   5       30.86       30.96     12.71 o 
   4   8   5       35.32       13.03     15.80 o 
  -1   9   5       28.88       25.74     17.38 o 
   0   9   5       25.42       34.13     13.30 o 
   1   9   5        0.02        0.45      8.99 o 
 -10   0   6       87.10      114.27     22.68 o 
  -9   0   6      105.42       87.61     18.79 o 
  -8   0   6      400.51      344.95     32.41 o 
  -7   0   6      122.13      151.73     11.74 o 
  -6   0   6      359.75      282.51     11.85 o 
  -5   0   6      500.75      540.62     16.85 o 
  -4   0   6       83.42       96.76      9.12 o 
  -3   0   6      987.73      957.41     20.13 o 
  -2   0   6     6837.06     6540.42    122.84 o 
  -1   0   6      127.43      145.11      4.88 o 
   0   0   6    19589.73    20096.71    378.69 o 
   2   0   6     1071.78      886.32     16.96 o 
   3   0   6     1233.63     1017.58     24.58 o 
   4   0   6      806.32      827.73     24.51 o 
   5   0   6        2.58       15.34      3.67 o 
   6   0   6     2454.25     2325.97     65.20 o 
   7   0   6        4.27       22.86      7.72 o 
   8   0   6       32.55       41.74     10.24 o 
   9   0   6       33.25       34.10     14.12 o 
  10   0   6       53.00      118.90     22.02 o 
 -10   1   6        7.48       13.20     10.51 o 
  -9   1   6       45.80       47.21     11.71 o 
  -8   1   6       41.82       45.44      6.39 o 
  -7   1   6        2.99       27.76      8.64 o 
  -6   1   6       21.07       79.93     10.04 o 
  -5   1   6        6.34       42.34      3.95 o 
  -4   1   6       12.50       35.78      3.76 o 
  -3   1   6      109.74      130.96      4.28 o 
  -2   1   6       63.47       92.04      4.39 o 
  -1   1   6      133.50      607.30     35.30 o 
   0   1   6     4911.28     4900.76     67.14 o 
   1   1   6      270.61      540.89     13.89 o 
   2   1   6      366.57      364.58      5.74 o 
   3   1   6        7.12        8.42      1.39 o 
   4   1   6       43.28       87.33      7.21 o 
   5   1   6      260.45      226.50      6.87 o 
   6   1   6       59.60      261.53     12.19 o 
   7   1   6       64.13       79.28      7.38 o 
   8   1   6        3.96        5.30      7.37 o 
   9   1   6       14.45       33.08     10.09 o 
  10   1   6       21.35       27.47     10.90 o 
 -10   2   6      150.09      159.95     19.84 o 
  -9   2   6        8.42       10.58     17.58 o 
  -8   2   6        0.05       12.77      5.42 o 
  -7   2   6      515.74      483.59     14.51 o 
  -6   2   6      803.10      772.76     17.29 o 
  -5   2   6      191.43      259.40      8.12 o 
  -4   2   6      604.04      563.58     12.86 o 
  -3   2   6      451.25      448.93     10.78 o 
  -2   2   6     1307.05     1309.37     21.60 o 
  -1   2   6        3.37       20.49      2.86 o 
   0   2   6      295.62      224.90      4.55 o 
   1   2   6      258.93      285.13      5.78 o 
   2   2   6     1297.44     1338.85     24.11 o 
   3   2   6      137.94      165.44     10.74 o 
   4   2   6       29.70       29.86      2.56 o 
   5   2   6      124.87      327.22     17.52 o 
   6   2   6       76.85      194.07     18.98 o 
   7   2   6      834.68      815.43     28.19 o 
   8   2   6        0.65        5.51      6.16 o 
   9   2   6        6.49        0.61      6.88 o 
  -9   3   6       47.77       68.25     13.31 o 
  -8   3   6       11.50        9.95      7.42 o 
  -7   3   6       97.72       98.00      8.01 o 
  -6   3   6        0.55       58.08      8.83 o 
  -5   3   6       12.23       18.34      3.12 o 
  -4   3   6       70.78      127.60      8.52 o 
  -3   3   6     1947.30     1794.91     29.52 o 
  -2   3   6       83.13       60.30      3.76 o 
  -1   3   6      712.23      679.67     13.08 o 
   0   3   6       57.02       55.95      3.20 o 
   1   3   6     1089.22     1041.69     16.45 o 
   2   3   6      143.32      169.24     10.12 o 
   3   3   6      183.79      203.89      5.39 o 
   4   3   6      143.16      258.68     13.17 o 
   5   3   6       70.70       87.49      4.83 o 
   6   3   6        0.29       45.52     10.20 o 
   7   3   6        1.95       13.20      6.32 o 
   8   3   6        0.98       12.46      6.94 o 
   9   3   6       90.97      102.27     14.21 o 
  -9   4   6       24.54       29.22     12.15 o 
  -8   4   6       84.03       88.40     11.32 o 
  -7   4   6      168.15      232.50     10.65 o 
  -6   4   6      421.40      380.41     12.75 o 
  -5   4   6      136.83      204.19      7.57 o 
  -4   4   6      423.26      426.51     10.04 o 
  -3   4   6      121.63      100.29      5.09 o 
  -2   4   6       16.00       34.95      3.70 o 
  -1   4   6     2665.00     2579.57     46.52 o 
   0   4   6        4.85        7.07      2.69 o 
   1   4   6        4.52       26.27      3.82 o 
   2   4   6       71.75      112.76     10.78 o 
   3   4   6       78.73       98.61      4.51 o 
   4   4   6       39.97       42.97      3.74 o 
   5   4   6      152.81      223.91      9.66 o 
   6   4   6       79.18      106.92      9.86 o 
   7   4   6       53.99       56.33      8.78 o 
   8   4   6      213.45      218.69     15.29 o 
   9   4   6       25.35       34.14     11.64 o 
  -8   5   6        4.14        3.02      7.86 o 
  -7   5   6       46.41       37.32      9.08 o 
  -6   5   6        0.05        7.90      5.47 o 
  -5   5   6       25.89       30.50      5.73 o 
  -4   5   6       22.50       52.23      5.61 o 
  -3   5   6       15.45       22.35      4.06 o 
  -2   5   6        0.15        1.46      3.22 o 
  -1   5   6       65.39      287.56     22.55 o 
   0   5   6      240.80      252.45      8.29 o 
   1   5   6      798.98      781.71     17.17 o 
   2   5   6      215.96      195.93      6.80 o 
   3   5   6      163.15      162.91      7.99 o 
   4   5   6      357.10      323.20     12.90 o 
   5   5   6        4.70        5.85      5.82 o 
   6   5   6        4.28       17.78      9.77 o 
   7   5   6        9.67       14.44      7.35 o 
   8   5   6       10.64       17.48     10.46 o 
  -7   6   6      295.22      301.42     18.75 o 
  -6   6   6       48.11       50.34      9.67 o 
  -5   6   6        5.88       22.23      6.08 o 
  -4   6   6       62.61       59.45      6.95 o 
  -3   6   6      122.86      143.33     10.03 o 
  -2   6   6      159.83      141.98      8.88 o 
  -1   6   6      122.27      160.25      9.19 o 
   0   6   6     1200.95     1154.26     28.86 o 
   1   6   6      212.35      236.81     10.53 o 
   2   6   6      140.36      145.25      7.93 o 
   3   6   6      350.23      292.39     13.08 o 
   4   6   6      606.72      555.77     22.81 o 
   5   6   6      180.56      161.65     12.68 o 
   6   6   6       28.85       17.06     11.52 o 
   7   6   6       84.84       88.71     14.24 o 
  -6   7   6       22.90       34.90     10.02 o 
  -5   7   6       40.46       43.22      9.95 o 
  -4   7   6        3.59       -0.82      6.19 o 
  -3   7   6       32.70       37.20      8.62 o 
  -2   7   6        4.23        8.40      7.11 o 
  -1   7   6      154.66      164.21     12.66 o 
   0   7   6       82.62       98.98      9.20 o 
   1   7   6       14.93       26.39      8.03 o 
   2   7   6      107.16       87.07     10.85 o 
   3   7   6        9.41       24.13     10.31 o 
   4   7   6       22.06       44.98     16.15 o 
   5   7   6       61.84       47.63     11.97 o 
   6   7   6       30.59       46.56     12.37 o 
  -5   8   6       33.54       31.01     19.00 o 
  -4   8   6        7.76       15.30     11.78 o 
  -3   8   6      120.10       78.25     14.49 o 
  -2   8   6       53.94       57.43     23.23 o 
  -1   8   6        2.31        1.86      9.60 o 
   0   8   6       69.90       82.65     13.75 o 
   1   8   6       35.97       19.14     10.24 o 
   2   8   6        0.29        6.39     10.25 o 
   3   8   6       97.63      131.12     23.04 o 
   4   8   6       18.70        6.08     14.68 o 
  -1   9   6       22.19       19.00     12.30 o 
   0   9   6        0.57       -3.69     10.61 o 
 -10   1   7       25.40       32.00     12.36 o 
  -9   1   7       69.53       70.21     10.56 o 
  -8   1   7       66.74       73.02      9.97 o 
  -7   1   7      291.70      298.90     11.51 o 
  -6   1   7      221.42      203.43      7.21 o 
  -5   1   7      426.80      351.44      8.48 o 
  -4   1   7      406.16      330.37      7.70 o 
  -3   1   7      520.06      502.40      9.34 o 
  -2   1   7      630.27      610.63      9.86 o 
  -1   1   7     2514.35     2352.73     31.63 o 
   0   1   7     1457.62     1507.15     22.21 o 
   1   1   7      100.86      111.46      3.27 o 
   2   1   7      183.13      143.59      6.50 o 
   3   1   7      532.14      558.41     30.81 o 
   4   1   7      667.49      670.28     12.62 o 
   5   1   7     1289.25     1254.17     24.07 o 
   6   1   7      425.82      476.03     13.85 o 
   7   1   7       48.09       67.86      7.11 o 
   8   1   7       17.99       22.98      8.85 o 
   9   1   7       89.44      103.98     13.82 o 
  10   1   7        8.16       19.79     10.75 o 
 -10   2   7        2.22        7.15     15.31 o 
  -9   2   7       69.13       58.73     10.39 o 
  -8   2   7       46.10       77.22      8.53 o 
  -7   2   7      126.18      150.63      9.06 o 
  -6   2   7        1.08       21.32      4.09 o 
  -5   2   7        0.24      196.16     10.73 o 
  -4   2   7       32.58       29.03      3.08 o 
  -3   2   7      303.16      359.81      8.38 o 
  -2   2   7      987.89      963.53     16.46 o 
  -1   2   7      221.31      202.48      5.27 o 
   0   2   7       32.48       31.83      2.15 o 
   1   2   7      388.83      529.56      9.24 o 
   2   2   7      218.15      199.27      5.31 o 
   3   2   7        1.72        1.63      1.87 o 
   4   2   7       43.75       71.28      3.94 o 
   5   2   7       33.20       72.86      4.50 o 
   6   2   7       22.05       97.45     14.99 o 
   7   2   7       16.36       48.05     10.80 o 
   8   2   7       57.39       71.35      9.32 o 
   9   2   7        1.37        3.01      7.74 o 
  -9   3   7       28.57       32.32     11.50 o 
  -8   3   7      215.67      244.88     13.79 o 
  -7   3   7      119.85      150.53      9.48 o 
  -6   3   7       62.41       64.71      5.65 o 
  -5   3   7      739.99      723.51     17.19 o 
  -4   3   7      860.83      840.79     15.86 o 
  -3   3   7        6.96       27.97      4.83 o 
  -2   3   7     1434.81     1449.35     25.44 o 
  -1   3   7      267.24      348.22     10.33 o 
   0   3   7      226.06      293.34      6.57 o 
   1   3   7      296.31      303.40      6.67 o 
   2   3   7       84.63      110.99      3.63 o 
   3   3   7      272.07      283.78      6.93 o 
   4   3   7       23.97       30.35      3.18 o 
   5   3   7       67.33      136.40      7.70 o 
   6   3   7      585.86      539.76     17.76 o 
   7   3   7      445.38      390.14     17.57 o 
   8   3   7       90.51      105.20     10.64 o 
   9   3   7       43.37       71.00     13.18 o 
  -9   4   7       46.63       34.31     12.46 o 
  -8   4   7        9.80       18.61      8.23 o 
  -7   4   7      792.60      693.01     19.48 o 
  -6   4   7      244.62      237.10     10.05 o 
  -5   4   7      151.34      193.73      7.53 o 
  -4   4   7      507.86      451.85     10.50 o 
  -3   4   7       80.26       79.03      4.63 o 
  -2   4   7       25.46       25.33      3.48 o 
  -1   4   7      107.81      114.79      5.34 o 
   0   4   7      134.89      157.34      5.54 o 
   1   4   7      868.69      818.21     16.80 o 
   2   4   7       39.65       49.28      9.47 o 
   3   4   7      283.06      241.63      6.82 o 
   4   4   7       47.03       63.76      4.35 o 
   5   4   7       24.80       32.92      5.28 o 
   6   4   7       48.86       81.07     10.04 o 
   7   4   7      114.16      100.69     10.40 o 
   8   4   7        4.58        6.34      7.17 o 
  -8   5   7      113.56       93.12     12.34 o 
  -7   5   7        0.12       -2.06      6.95 o 
  -6   5   7       14.04       30.74      6.40 o 
  -5   5   7      271.31      253.40     11.28 o 
  -4   5   7      400.68      362.66     11.03 o 
  -3   5   7       22.02       40.45      4.80 o 
  -2   5   7       86.81       91.45      5.65 o 
  -1   5   7     1003.48      960.78     20.33 o 
   0   5   7      836.71      862.48     18.47 o 
   1   5   7      158.50      187.73      7.30 o 
   2   5   7      559.72      501.94     11.59 o 
   3   5   7      307.61      253.97     11.43 o 
   4   5   7       42.22       60.19      6.51 o 
   5   5   7      489.16      417.78     15.92 o 
   6   5   7      283.87      237.83     13.89 o 
   7   5   7       14.48        9.12      7.26 o 
   8   5   7       61.93       61.75     12.72 o 
  -7   6   7       64.42       76.58     11.77 o 
  -6   6   7       14.35       15.14      6.90 o 
  -5   6   7      173.61      170.78     12.25 o 
  -4   6   7       27.51       27.23      5.99 o 
  -3   6   7       28.65       40.11      6.74 o 
  -2   6   7       19.39       57.13      6.42 o 
  -1   6   7      400.20      355.78     13.07 o 
   0   6   7      274.52      286.60     11.61 o 
   1   6   7       10.20       52.68      6.23 o 
   2   6   7       46.81       44.03      5.48 o 
   3   6   7        1.57        2.05      5.06 o 
   4   6   7      237.34      236.17     14.56 o 
   5   6   7       44.98       49.38      8.80 o 
   6   6   7       99.17       94.88     13.61 o 
   7   6   7       36.75       30.75     11.38 o 
  -6   7   7      114.95      125.76     13.88 o 
  -5   7   7       30.64       32.51      9.32 o 
  -4   7   7       22.57       28.46      7.38 o 
  -3   7   7       18.58       15.11      7.83 o 
  -2   7   7       29.38       45.44      8.80 o 
  -1   7   7       52.50       58.67      9.04 o 
   0   7   7      208.93      196.52     12.14 o 
   1   7   7       94.87       85.19     10.51 o 
   2   7   7       65.01       81.61     10.48 o 
   3   7   7      191.42      192.44     17.83 o 
   4   7   7        1.80       10.25     13.59 o 
   5   7   7      144.60      155.51     16.88 o 
   6   7   7        0.30        7.88      9.72 o 
  -4   8   7        8.96       10.35     11.21 o 
  -3   8   7        1.20        0.16     10.12 o 
  -2   8   7       63.58       47.73     12.48 o 
  -1   8   7       25.37       15.33     10.23 o 
   0   8   7        1.43       10.44     10.29 o 
   1   8   7        2.45       -3.41      7.48 o 
   2   8   7       14.07       19.85     10.93 o 
   3   8   7       91.58       57.91     18.51 o 
   4   8   7       91.42       75.29     20.05 o 
 -10   0   8       47.29       71.67     20.30 o 
  -9   0   8      142.22      184.45     17.73 o 
  -8   0   8       44.16       52.02     10.45 o 
  -7   0   8      100.14      114.51     17.29 o 
  -6   0   8     1411.46     1310.87     35.36 o 
  -5   0   8     1895.61     1885.22     47.16 o 
  -4   0   8      164.08      185.62     24.07 o 
  -3   0   8       10.48       17.02      3.73 o 
  -2   0   8      161.35      152.90     11.21 o 
  -1   0   8    10670.97     9729.33    181.75 o 
   0   0   8      249.55      164.69      4.00 o 
   1   0   8     3488.13     3407.81    162.73 o 
   2   0   8     8035.24     7816.42    250.02 o 
   3   0   8       56.53       80.81      3.58 o 
   4   0   8     2426.10     2315.90     53.93 o 
   5   0   8      915.21      912.02     24.53 o 
   7   0   8      568.57      533.21     25.84 o 
   8   0   8        4.57        5.90     10.39 o 
   9   0   8      108.21      105.00     19.21 o 
 -10   1   8       15.71       28.58     11.89 o 
  -9   1   8       21.93       12.34      7.76 o 
  -8   1   8        2.23       -2.45      5.26 o 
  -7   1   8      596.56      548.39     16.04 o 
  -6   1   8      283.53      342.87      9.58 o 
  -5   1   8       27.59       40.01      3.46 o 
  -4   1   8       67.81      214.10     11.52 o 
  -3   1   8       55.72       68.66      3.22 o 
  -2   1   8        0.04       18.52      4.68 o 
  -1   1   8        0.59        6.84      1.61 o 
   0   1   8      120.77      113.69      2.65 o 
   1   1   8      445.13      726.80     18.56 o 
   2   1   8     4007.97     4035.48     81.54 o 
   3   1   8      699.01      743.66     12.34 o 
   4   1   8       93.19       96.33      3.69 o 
   5   1   8      213.11      245.30      7.04 o 
   6   1   8      102.56      221.43     16.52 o 
   7   1   8        0.80       -0.27      4.55 o 
   8   1   8      113.10       89.50     17.87 o 
   9   1   8        9.24       11.75      8.97 o 
 -10   2   8       29.38       71.78     16.45 o 
  -9   2   8       93.87       95.35     12.77 o 
  -8   2   8       22.05       25.43      6.77 o 
  -7   2   8        0.07       12.79      5.73 o 
  -6   2   8     1891.87     1776.25     30.70 o 
  -5   2   8      359.51      386.42      9.87 o 
  -4   2   8        0.72       11.28      2.71 o 
  -3   2   8      865.94      836.61     16.01 o 
  -2   2   8      924.62      923.76     16.96 o 
  -1   2   8     1415.13     1376.41     23.75 o 
   0   2   8     2312.19     2433.28     39.83 o 
   1   2   8      530.53      439.72      7.90 o 
   2   2   8      512.86      901.63     39.40 o 
   3   2   8       34.92       51.66      2.62 o 
   4   2   8      296.74      319.24      7.39 o 
   5   2   8     2175.86     2027.09     34.77 o 
   6   2   8      165.31      174.38      7.87 o 
   7   2   8      106.02      136.97     13.80 o 
   8   2   8      392.25      359.23     17.28 o 
   9   2   8       13.31       13.03      7.69 o 
  -9   3   8        3.31       14.33      8.46 o 
  -8   3   8       71.41       71.02      8.84 o 
  -7   3   8        3.83        5.99      5.13 o 
  -6   3   8        6.36       16.24      4.36 o 
  -5   3   8       16.36       23.41      3.51 o 
  -4   3   8      132.32      137.00      5.40 o 
  -3   3   8       27.58       45.00      4.66 o 
  -2   3   8      701.48      706.53     13.86 o 
  -1   3   8        6.01       30.71      3.77 o 
   0   3   8       19.07       35.40      2.81 o 
   1   3   8      357.55      494.22      9.39 o 
   2   3   8      214.16      221.76      5.44 o 
   3   3   8       25.46       24.76      3.40 o 
   4   3   8       88.57       79.84      4.09 o 
   5   3   8       73.89       98.91      5.58 o 
   6   3   8       10.61       13.34      5.85 o 
   7   3   8      125.07      125.11     12.94 o 
   8   3   8       34.68       30.62      7.88 o 
   9   3   8        9.72       19.30     10.31 o 
  -9   4   8       30.66       28.74     12.64 o 
  -8   4   8      155.17      165.12     14.15 o 
  -7   4   8      470.44      451.58     16.25 o 
  -6   4   8       38.23       41.97      5.87 o 
  -5   4   8     1063.12      974.88     20.15 o 
  -4   4   8        2.89       10.31      3.02 o 
  -3   4   8      421.98      370.02      9.43 o 
  -2   4   8     1039.13      952.92     19.58 o 
  -1   4   8       90.84      181.22     10.31 o 
   0   4   8      363.01      392.94      9.82 o 
   1   4   8       48.98       48.16      3.58 o 
   2   4   8      515.55      484.43      9.88 o 
   3   4   8      246.04      244.99      6.81 o 
   4   4   8      160.95      169.33      6.68 o 
   5   4   8        0.67        1.00      4.22 o 
   6   4   8      536.34      488.88     19.78 o 
   7   4   8      225.72      196.71     13.17 o 
   8   4   8        0.77        4.95      7.21 o 
  -8   5   8        0.85       16.31      8.65 o 
  -7   5   8       61.47       66.55      9.11 o 
  -6   5   8      222.26      188.45     12.07 o 
  -5   5   8        6.40       15.16      5.84 o 
  -4   5   8       13.10       50.20     10.09 o 
  -3   5   8        3.14       17.06      3.88 o 
  -2   5   8      118.04      149.96      6.84 o 
  -1   5   8      158.16      167.18      7.16 o 
   0   5   8       18.51       18.58      3.87 o 
   1   5   8       68.10       89.68      5.04 o 
   2   5   8        2.18       10.44      3.01 o 
   3   5   8       32.80       27.64      4.14 o 
   4   5   8      407.35      397.78     14.45 o 
   5   5   8      135.59      117.33     10.20 o 
   6   5   8      112.82       94.70     10.08 o 
   7   5   8       32.68       34.04      8.52 o 
   8   5   8        4.84        6.01      9.69 o 
  -7   6   8       85.61      105.10     20.30 o 
  -6   6   8      105.77      107.40     10.33 o 
  -5   6   8       36.20       71.39      8.59 o 
  -4   6   8       31.26       28.67      6.78 o 
  -3   6   8       64.42       70.14      7.95 o 
  -2   6   8       62.90       75.62      7.06 o 
  -1   6   8      259.16      233.15     10.58 o 
   0   6   8      365.16      344.09     11.80 o 
   1   6   8     1053.95      916.46     24.04 o 
   2   6   8      201.76      187.93      9.62 o 
   3   6   8       47.19       47.70      8.58 o 
   4   6   8      216.84      220.25     14.43 o 
   5   6   8      141.48      146.59     12.18 o 
   6   6   8       18.79       35.44      8.69 o 
   7   6   8        0.58       10.69      9.68 o 
  -6   7   8       12.31        3.50      8.46 o 
  -5   7   8        2.54        5.21      6.84 o 
  -4   7   8       34.01       43.61      8.20 o 
  -3   7   8       83.26       74.22     10.28 o 
  -2   7   8       19.45       20.77      7.76 o 
  -1   7   8        0.00        3.38      6.79 o 
   0   7   8       43.07       50.88     11.02 o 
   1   7   8       64.23       46.44      7.87 o 
   2   7   8       96.43      105.52      9.96 o 
   3   7   8      145.15      165.62     18.45 o 
   4   7   8      276.93      223.65     27.32 o 
   5   7   8       34.50       22.59     10.47 o 
   6   7   8       40.59       48.59     12.65 o 
  -4   8   8        0.33       -6.14     10.20 o 
  -3   8   8       64.06       85.71     14.74 o 
  -2   8   8        3.37       11.15     10.51 o 
  -1   8   8       69.26       62.65     13.09 o 
   0   8   8      173.54      163.68     17.42 o 
   1   8   8        1.66        3.64      8.06 o 
   2   8   8        8.99       25.67     15.49 o 
   3   8   8        5.78        6.60     14.57 o 
   4   8   8       36.32       45.37     18.44 o 
 -10   1   9      247.33      297.99     23.39 o 
  -9   1   9       37.35       37.91      8.11 o 
  -8   1   9      134.56      145.18     10.72 o 
  -7   1   9     2184.54     1971.48     42.71 o 
  -6   1   9      317.43      300.34     10.52 o 
  -5   1   9       24.61       54.01      3.81 o 
  -4   1   9      510.95      424.48      9.24 o 
  -3   1   9     2827.16     2674.74     40.46 o 
  -2   1   9     1756.12     1748.36     25.37 o 
  -1   1   9     3495.96     3260.84     41.75 o 
   0   1   9     3518.39     3486.62     50.40 o 
   1   1   9     5945.16     5439.16    101.70 o 
   2   1   9      272.04      330.21      9.20 o 
   3   1   9      965.91      933.29     17.14 o 
   4   1   9      292.91      295.36      6.24 o 
   5   1   9      331.66      287.42      7.69 o 
   6   1   9      135.08      154.91      8.48 o 
   7   1   9      422.58      428.13     17.79 o 
   8   1   9       26.64       15.56      8.08 o 
   9   1   9        0.08        6.47      8.34 o 
 -10   2   9        4.14       28.07     11.80 o 
  -9   2   9       19.93       50.82      9.97 o 
  -8   2   9        5.10       23.64      6.75 o 
  -7   2   9      573.80      566.95     18.01 o 
  -6   2   9     2036.64     2010.98     32.71 o 
  -5   2   9      152.72      153.61      6.20 o 
  -4   2   9      183.94      192.80      6.23 o 
  -3   2   9      763.66      765.54     14.05 o 
  -2   2   9      327.15      326.20      7.64 o 
  -1   2   9      179.91      210.53      6.41 o 
   0   2   9     1011.47      989.38     18.57 o 
   1   2   9      926.84     1005.82     16.18 o 
   2   2   9      427.50      481.27      9.75 o 
   3   2   9      575.50      505.08      9.78 o 
   4   2   9        2.84       27.65      5.24 o 
   5   2   9       18.14       61.69      3.99 o 
   6   2   9        0.36       20.45      4.76 o 
   7   2   9      207.34      213.22     12.52 o 
   8   2   9       49.07       58.21      9.00 o 
   9   2   9        0.50        6.20      7.20 o 
  -9   3   9        0.13       -3.09      7.39 o 
  -8   3   9      181.99      168.73     11.94 o 
  -7   3   9        7.83      102.45     26.33 o 
  -6   3   9     1146.31     1059.74     23.38 o 
  -5   3   9       57.67      280.84     17.60 o 
  -4   3   9     1296.33     1229.22     21.74 o 
  -3   3   9       12.60       28.17      2.95 o 
  -2   3   9       13.79       32.80      2.75 o 
  -1   3   9     1499.27     1400.31     23.07 o 
   0   3   9     2415.03     2381.33     37.46 o 
   1   3   9      213.65      229.18      5.98 o 
   3   3   9       85.15      102.83      4.18 o 
   4   3   9      577.81      510.49     10.86 o 
   5   3   9      229.39      295.64     10.33 o 
   6   3   9      344.30      309.09     14.46 o 
   7   3   9      234.76      222.70     13.16 o 
   8   3   9      248.06      231.82     14.31 o 
   9   3   9       68.26       72.78     10.83 o 
  -9   4   9        0.84       -3.46      9.32 o 
  -8   4   9       19.62       29.58      9.04 o 
  -7   4   9       46.76       57.32      8.12 o 
  -6   4   9        0.22       25.69      5.25 o 
  -5   4   9        0.15       51.97      5.98 o 
  -4   4   9       50.06       47.72      4.12 o 
  -3   4   9      144.48      150.06      6.04 o 
  -2   4   9     1220.23     1174.67     24.18 o 
  -1   4   9        4.35       13.00      2.86 o 
   0   4   9        0.08        2.31      2.50 o 
   1   4   9        0.01       53.56     10.48 o 
   2   4   9      326.89      315.95      7.41 o 
   3   4   9      132.72      128.28      5.29 o 
   4   4   9       74.08       95.65      7.27 o 
   5   4   9      424.77      389.62     12.96 o 
   6   4   9       20.55       91.66     16.28 o 
   7   4   9        2.34       15.16      6.63 o 
   8   4   9        6.98       11.10      6.98 o 
  -8   5   9       28.08       28.00      9.64 o 
  -7   5   9      189.85      217.94     13.62 o 
  -6   5   9        3.40        4.62      5.82 o 
  -5   5   9       98.31      111.30      8.42 o 
  -4   5   9       58.96       91.11      6.79 o 
  -3   5   9       34.40       52.17      4.71 o 
  -2   5   9      608.75      545.31     13.54 o 
  -1   5   9      180.28      172.23      7.25 o 
   0   5   9      417.25      435.77     11.48 o 
   1   5   9      371.57      352.74      9.93 o 
   2   5   9        3.55       22.53      3.64 o 
   3   5   9      126.51      106.82      6.73 o 
   4   5   9      584.35      516.91     21.55 o 
   5   5   9      121.47      149.40     12.10 o 
   6   5   9        0.38        7.20      6.31 o 
   7   5   9      218.73      194.09     14.04 o 
   8   5   9       12.18       21.02     10.40 o 
  -7   6   9        4.10       -0.65      7.99 o 
  -6   6   9       23.84       17.02      7.43 o 
  -5   6   9      160.88      136.50     10.86 o 
  -4   6   9        7.23       60.51     15.87 o 
  -3   6   9        4.36       17.48      6.69 o 
  -2   6   9       36.93       24.81      7.63 o 
  -1   6   9        0.84      112.01      8.30 o 
   0   6   9       11.03       18.09      5.82 o 
   1   6   9       77.05      112.06      7.80 o 
   2   6   9       53.74       64.48      6.52 o 
   3   6   9      158.16      162.86     12.56 o 
   4   6   9       34.34       32.31      9.90 o 
   5   6   9       86.81      119.56     13.51 o 
   6   6   9      172.51      164.01     13.30 o 
   7   6   9        1.66       -8.73      9.04 o 
  -6   7   9        9.03       10.97      9.24 o 
  -5   7   9       24.36       19.49      7.65 o 
  -4   7   9       55.07       66.85      9.18 o 
  -3   7   9       57.39       57.05      9.61 o 
  -2   7   9       31.68       36.54      9.88 o 
  -1   7   9        0.29        3.43      8.78 o 
   0   7   9      216.94      209.33     17.62 o 
   1   7   9        1.79        7.89      6.28 o 
   2   7   9       17.77       29.15      7.20 o 
   3   7   9       44.96       66.97     12.40 o 
   4   7   9       67.45      109.17     20.96 o 
   5   7   9       12.37       28.42     10.60 o 
   6   7   9       28.56       45.97     18.75 o 
  -4   8   9        0.62        5.65     10.84 o 
  -3   8   9       31.02       31.31     12.31 o 
  -2   8   9       18.02       24.11     11.16 o 
  -1   8   9       65.07       55.69     12.82 o 
   0   8   9       87.02       88.20     14.40 o 
   1   8   9        5.44        7.87      8.16 o 
   2   8   9       11.33        5.90     13.70 o 
   3   8   9        8.83       12.50     15.31 o 
   4   8   9       33.65       41.54     18.08 o 
 -10   0  10        3.86       32.83     16.79 o 
  -9   0  10       66.84       73.87     13.07 o 
  -8   0  10        6.05        5.33      7.90 o 
  -7   0  10     2569.68     2271.44     78.39 o 
  -6   0  10     1665.87     1580.23     41.69 o 
  -5   0  10      125.11      117.36      7.58 o 
  -4   0  10      757.62      682.04     19.59 o 
  -3   0  10       73.62       66.80      5.47 o 
  -2   0  10      104.00      963.29     89.44 o 
  -1   0  10     6887.44     6019.31    124.40 o 
   0   0  10     3001.09     3063.92     63.88 o 
   1   0  10     3850.66     3573.77    171.05 o 
   2   0  10     1014.49     1259.58     68.74 o 
   3   0  10     4052.82     4013.14     89.88 o 
   4   0  10        1.33        2.27      2.32 o 
   5   0  10     2797.79     2659.58     62.23 o 
   6   0  10      201.33      150.01     17.03 o 
   7   0  10      685.58      525.26     34.98 o 
   8   0  10        1.71        8.15     10.43 o 
   9   0  10       13.63       24.79     13.06 o 
 -10   1  10        0.91       15.36     10.93 o 
  -9   1  10       29.12       35.08      7.86 o 
  -8   1  10      147.09      146.24     13.71 o 
  -7   1  10      178.31      191.24      9.74 o 
  -6   1  10        2.05        3.67      3.52 o 
  -5   1  10       17.57       30.88      3.32 o 
  -4   1  10      106.56      162.95      8.09 o 
  -3   1  10      251.76      312.56      6.87 o 
  -2   1  10     2067.56     2202.56     57.29 o 
  -1   1  10       82.46      799.76     41.80 o 
   0   1  10     4340.77     4575.20     66.37 o 
   1   1  10      410.65      535.16     16.50 o 
   2   1  10      398.73      772.02     86.38 o 
   3   1  10      979.33     1028.92     30.46 o 
   4   1  10      578.48      493.32      9.07 o 
   5   1  10        7.29       21.91      3.42 o 
   6   1  10      518.99      451.36     14.89 o 
   7   1  10       36.71       44.54      7.25 o 
   8   1  10      119.76      113.02     12.82 o 
   9   1  10        0.10       -0.70      7.96 o 
 -10   2  10       28.83       34.93     12.71 o 
  -9   2  10      114.43      118.38     12.99 o 
  -8   2  10      795.36      725.36     24.30 o 
  -7   2  10       34.51       87.19     10.53 o 
  -6   2  10      442.87      441.52     10.56 o 
  -5   2  10     1909.09     1786.02     30.68 o 
  -4   2  10      692.66      597.75     12.86 o 
  -3   2  10       14.47       28.21      2.80 o 
  -2   2  10     7057.77     6648.69    101.44 o 
  -1   2  10     1439.26     1323.13     21.71 o 
   0   2  10      459.40      452.40      8.92 o 
   1   2  10     1547.00     1651.27     27.12 o 
   2   2  10     2417.04     2327.44     37.69 o 
   3   2  10        6.52        3.17      1.65 o 
   4   2  10       59.88       74.06      3.72 o 
   5   2  10        0.75      193.07     13.71 o 
   6   2  10     2949.58     2686.92     64.87 o 
   7   2  10       31.72       48.99      7.47 o 
   8   2  10        1.12        4.08      6.39 o 
   9   2  10      204.48      224.98     15.69 o 
  -9   3  10        0.39       -3.26      7.43 o 
  -8   3  10        6.56        3.58      6.26 o 
  -7   3  10       61.42       64.43      7.32 o 
  -6   3  10      230.72      302.63     11.23 o 
  -5   3  10       10.46       15.77      3.40 o 
  -4   3  10       58.50       51.93      3.88 o 
  -3   3  10      418.67      470.16     10.10 o 
  -2   3  10      521.67      516.90     10.51 o 
  -1   3  10      400.52      352.08      7.68 o 
   0   3  10       47.54       59.43      3.13 o 
   1   3  10       66.97      125.08      5.67 o 
   2   3  10      876.75      946.35     16.85 o 
   3   3  10       31.02       47.61      3.41 o 
   4   3  10      351.36      356.06      8.44 o 
   5   3  10     1076.46      974.17     23.68 o 
   6   3  10      231.83      205.91     11.84 o 
   7   3  10      165.36      153.40     11.52 o 
   8   3  10        0.28        2.31      6.65 o 
   9   3  10        0.96       22.62      8.47 o 
  -9   4  10       32.66       51.33     10.71 o 
  -8   4  10      340.77      333.55     16.10 o 
  -7   4  10       97.48      116.46     10.12 o 
  -6   4  10       88.61       94.55      7.39 o 
  -5   4  10     1046.40      909.32     20.71 o 
  -4   4  10      170.23      160.17      6.40 o 
  -3   4  10      127.32      168.69      6.39 o 
  -2   4  10      377.44      395.46     10.36 o 
  -1   4  10      810.61      700.36     15.22 o 
   0   4  10     1011.41     1040.07     19.42 o 
   1   4  10     1216.04     1159.83     21.04 o 
   2   4  10        3.04       -0.74      1.88 o 
   3   4  10      330.20      375.53     10.40 o 
   4   4  10        1.39       -0.89      4.13 o 
   5   4  10      401.59      380.95     14.18 o 
   6   4  10      256.40      268.08     13.94 o 
   7   4  10      156.11      183.99     13.97 o 
   8   4  10      124.44      137.54     12.40 o 
  -8   5  10       32.55       50.06     10.86 o 
  -7   5  10       17.89       29.68      7.85 o 
  -6   5  10       31.96       32.90      7.31 o 
  -5   5  10       22.30       19.68      5.72 o 
  -4   5  10      113.42      129.18      8.56 o 
  -3   5  10       65.79       67.40      5.90 o 
  -2   5  10      115.94      102.56      6.05 o 
  -1   5  10      323.04      340.83     10.03 o 
   0   5  10       15.78       22.28      3.90 o 
   1   5  10       85.30      123.04      5.73 o 
   2   5  10       27.08       33.16      3.71 o 
   3   5  10      111.89       99.78      6.38 o 
   4   5  10      173.98      212.92     14.54 o 
   5   5  10        0.10        2.21      5.71 o 
   6   5  10       47.96       67.84      9.13 o 
   7   5  10       45.95       37.73      8.47 o 
   8   5  10        2.73       11.69     14.40 o 
  -7   6  10       29.48       24.14      9.47 o 
  -6   6  10        1.47       -6.07      6.07 o 
  -5   6  10        4.74       20.93      7.01 o 
  -4   6  10      152.67      198.75     15.64 o 
  -3   6  10        4.41       13.75      6.56 o 
  -2   6  10       18.71       24.16      6.12 o 
  -1   6  10      343.37      305.19     15.32 o 
   0   6  10      129.67      148.19      9.67 o 
   1   6  10       11.88       12.83      5.79 o 
   2   6  10      186.49      188.87      9.42 o 
   3   6  10      142.84      155.72     12.19 o 
   4   6  10       29.61       56.85     11.01 o 
   5   6  10      193.46      208.40     14.05 o 
   6   6  10        5.55       15.57      7.55 o 
   7   6  10        0.04       -6.35      8.65 o 
  -6   7  10        9.37        1.02     22.32 o 
  -5   7  10        0.00        7.58      8.21 o 
  -4   7  10       10.96       16.38      8.24 o 
  -3   7  10       38.39       71.62     17.89 o 
  -2   7  10       30.61       37.93     10.53 o 
  -1   7  10        1.20        3.34      8.83 o 
   0   7  10        3.22       11.02      8.91 o 
   1   7  10       32.57       34.10      7.41 o 
   2   7  10        3.74        7.33      6.35 o 
   3   7  10       51.58       35.20     10.90 o 
   4   7  10        0.24       17.07     14.47 o 
   5   7  10        7.07        4.04      9.23 o 
  -4   8  10       16.22       20.68      9.93 o 
  -3   8  10       16.24       14.16     11.15 o 
  -2   8  10      135.42      124.26     16.53 o 
  -1   8  10       30.52       22.25     11.01 o 
   0   8  10        5.27        4.21      9.42 o 
   1   8  10       24.74       35.64     16.84 o 
   2   8  10       87.23       71.85     19.56 o 
   3   8  10        0.60       23.07     16.08 o 
 -10   1  11       98.09      121.01     17.08 o 
  -9   1  11      116.17      121.76     10.95 o 
  -8   1  11        7.82       19.55      6.45 o 
  -7   1  11      275.77      244.40     11.29 o 
  -6   1  11     1808.35     1603.79     30.02 o 
  -5   1  11      220.53      299.70      8.00 o 
  -4   1  11       39.44       50.50      4.68 o 
  -3   1  11     1130.92     1162.26     19.08 o 
  -2   1  11      688.81      819.25     13.75 o 
  -1   1  11     1476.84     1384.10     22.56 o 
   0   1  11        5.43       24.04      1.93 o 
   1   1  11     2698.56     2492.90     44.03 o 
   2   1  11      415.75      413.94     16.69 o 
   3   1  11      266.60      391.39     24.17 o 
   4   1  11      306.17      265.12      6.58 o 
   5   1  11     2312.82     2186.54     36.89 o 
   6   1  11       96.43      123.15      7.82 o 
   7   1  11       70.64       82.94      8.65 o 
   8   1  11       24.35       20.17      8.47 o 
   9   1  11        2.16        9.88      8.86 o 
 -10   2  11       30.41       22.25     11.79 o 
  -9   2  11        1.23       12.88      8.05 o 
  -8   2  11       23.63       36.61      7.61 o 
  -7   2  11      807.33      744.82     21.87 o 
  -6   2  11     1381.16     1287.18     22.65 o 
  -5   2  11      356.78      376.13      9.45 o 
  -4   2  11        7.00       26.64      4.62 o 
  -3   2  11      152.95      159.53      6.36 o 
  -2   2  11     1706.09     1656.11     27.09 o 
  -1   2  11      453.90      587.63     17.80 o 
   0   2  11     2150.82     2291.91     35.84 o 
   1   2  11     1206.14     1357.84     24.19 o 
   2   2  11        0.13        1.79      2.25 o 
   3   2  11      225.19      268.41      7.10 o 
   4   2  11        3.59       17.96      2.57 o 
   5   2  11      629.62      665.37     15.14 o 
   6   2  11      118.07      170.80     10.51 o 
   7   2  11       51.54       65.33      8.73 o 
   8   2  11        5.28        9.92      6.58 o 
   9   2  11        7.83       16.23      8.18 o 
  -9   3  11      207.26      218.02     27.47 o 
  -8   3  11       21.52       24.09      7.32 o 
  -7   3  11      486.85      499.11     20.45 o 
  -6   3  11      501.81      454.82     17.17 o 
  -5   3  11      973.15      895.83     18.57 o 
  -4   3  11       51.75       67.53      4.48 o 
  -3   3  11      262.53      286.17      7.85 o 
  -2   3  11     3273.55     3025.46     47.96 o 
  -1   3  11      639.06      697.32     12.80 o 
   0   3  11       78.11      105.83      4.27 o 
   1   3  11       10.23       44.54      5.49 o 
   2   3  11      853.33      819.37     14.15 o 
   3   3  11      389.52      419.98      9.70 o 
   4   3  11      405.93      395.09      8.99 o 
   5   3  11      376.95      321.70     10.85 o 
   6   3  11      921.58      833.74     27.78 o 
   7   3  11        3.56        2.20      5.98 o 
   8   3  11      159.56      162.77     12.72 o 
   9   3  11      204.99      223.90     17.24 o 
  -9   4  11        1.00       16.33      9.15 o 
  -8   4  11        5.17       14.38      7.13 o 
  -7   4  11        3.23       30.81     12.87 o 
  -6   4  11       21.96       34.27      6.16 o 
  -5   4  11      101.48      111.79      6.91 o 
  -4   4  11      274.94      276.18      8.09 o 
  -3   4  11       72.66       82.42      4.83 o 
  -2   4  11       57.08       68.25      4.61 o 
  -1   4  11        0.51      130.92     18.86 o 
   0   4  11       85.12       89.53      4.91 o 
   1   4  11     1023.75     1007.35     18.62 o 
   2   4  11       62.99       63.89      3.40 o 
   3   4  11       43.53       56.61      6.23 o 
   4   4  11       93.84      113.56      7.84 o 
   5   4  11      561.06      540.33     17.64 o 
   6   4  11      276.65      217.08     12.49 o 
   7   4  11        2.04        6.25      6.51 o 
   8   4  11        0.06        2.50      6.99 o 
  -8   5  11        3.93        5.60      8.46 o 
  -7   5  11       15.14       26.90      7.63 o 
  -6   5  11      111.04      136.72     10.70 o 
  -5   5  11      114.65      154.20     10.73 o 
  -4   5  11       68.58      111.05      7.34 o 
  -3   5  11        0.37        4.56      4.01 o 
  -2   5  11      387.74      338.68     10.12 o 
  -1   5  11      210.19      201.40      7.73 o 
   0   5  11      242.60      263.28      8.58 o 
   1   5  11      883.48      827.74     17.86 o 
   2   5  11       99.96      114.64      5.81 o 
   3   5  11       12.77       11.98      3.96 o 
   4   5  11      991.05      942.24     38.02 o 
   5   5  11        1.26        6.98      5.98 o 
   6   5  11       68.86       72.27      9.40 o 
   7   5  11       56.43       60.13      9.32 o 
  -7   6  11       52.66       48.47     10.70 o 
  -6   6  11        8.42       15.00      7.27 o 
  -5   6  11        4.38       11.26      6.54 o 
  -4   6  11       15.54       47.65      9.39 o 
  -3   6  11      246.84      219.74     11.91 o 
  -2   6  11        7.05       13.75      5.61 o 
  -1   6  11       53.13       55.02      7.04 o 
   0   6  11       50.95       66.75     11.83 o 
   1   6  11       55.62       57.99      7.41 o 
   2   6  11      186.96      176.61     10.87 o 
   3   6  11       78.76       84.50     10.02 o 
   4   6  11      241.76      214.36     16.53 o 
   5   6  11      104.39       90.18     10.30 o 
   6   6  11       20.45       18.43      7.65 o 
  -6   7  11       78.66      114.25     17.27 o 
  -5   7  11       31.78       59.64     10.79 o 
  -4   7  11       11.20       33.71      9.26 o 
  -3   7  11      215.38      223.42     19.05 o 
  -2   7  11      100.37      100.27     13.73 o 
  -1   7  11       27.09       30.71     10.24 o 
   0   7  11      108.72      117.24     11.56 o 
   1   7  11      160.82      178.03     13.51 o 
   2   7  11       67.75       79.39     11.10 o 
   3   7  11       59.89       65.66     12.46 o 
   4   7  11       61.57       66.04     12.99 o 
   5   7  11       63.43       89.61     14.01 o 
  -4   8  11       25.33       29.76     10.43 o 
  -3   8  11        0.25        3.26     11.25 o 
  -2   8  11        1.00       -7.37      9.53 o 
  -1   8  11       13.00       17.10     10.75 o 
   0   8  11        1.95       -3.49      9.26 o 
   1   8  11        7.39       21.15     10.43 o 
   2   8  11        0.29       13.10     14.99 o 
   3   8  11       58.82       82.14     21.21 o 
 -10   0  12       69.61       82.31     21.63 o 
  -9   0  12       13.39       16.86     10.12 o 
  -8   0  12      149.43      160.30     16.03 o 
  -7   0  12     1827.53     1747.68     54.83 o 
  -6   0  12     3478.73     3155.38     77.06 o 
  -5   0  12      865.45      830.65     24.02 o 
  -4   0  12       82.17       96.95     10.27 o 
  -3   0  12      291.14      315.53     17.02 o 
  -2   0  12     8886.17     9303.88    192.05 o 
  -1   0  12      745.81      707.64     18.86 o 
   0   0  12       84.44       67.79      3.96 o 
   1   0  12    19226.14    18910.12    887.94 o 
   2   0  12     4307.52     4279.49    141.00 o 
   3   0  12     1345.59     1226.36     33.06 o 
   4   0  12     1641.88     1519.39     41.62 o 
   5   0  12       59.87      191.01     14.56 o 
   6   0  12     2494.39     2350.30    114.48 o 
   7   0  12      254.11      277.94     23.53 o 
   8   0  12       10.90        7.87     10.50 o 
   9   0  12      279.80      291.60     27.46 o 
 -10   1  12       18.32       21.74     15.10 o 
  -9   1  12       30.60       25.21      7.66 o 
  -8   1  12      162.72      173.85     11.73 o 
  -7   1  12      170.06      184.51     10.35 o 
  -6   1  12      810.28      729.81     16.29 o 
  -5   1  12      408.73      396.18      9.63 o 
  -4   1  12      347.27      290.86      7.95 o 
  -3   1  12     1915.29     2157.45     33.35 o 
  -2   1  12     7536.92     7740.67    112.45 o 
  -1   1  12      556.01      765.22     30.16 o 
   0   1  12      769.24      733.46     12.57 o 
   1   1  12      270.32      483.69     21.06 o 
   3   1  12      232.00      243.50      6.12 o 
   4   1  12      238.31      262.24      6.50 o 
   5   1  12     1989.65     1967.88     35.88 o 
   6   1  12      714.48      659.97     19.41 o 
   7   1  12       48.62       65.65      7.95 o 
   8   1  12       32.05       32.33      8.89 o 
   9   1  12        0.06       25.30      9.48 o 
 -10   2  12       62.82      129.10     26.39 o 
  -9   2  12        9.88       14.69      7.36 o 
  -8   2  12      194.46      200.65     12.78 o 
  -7   2  12      354.20      409.84     18.46 o 
  -6   2  12     1210.79     1133.42     23.16 o 
  -5   2  12      559.05      700.41     14.48 o 
  -4   2  12      326.92      340.26      8.43 o 
  -3   2  12       32.61       63.58      6.18 o 
  -2   2  12       32.21      291.74     32.97 o 
  -1   2  12     2647.73     2475.82     39.27 o 
   0   2  12     1882.04     1853.42     29.33 o 
   1   2  12       35.47       26.95      2.31 o 
   2   2  12      541.35      607.62     17.66 o 
   3   2  12      899.53      872.48     16.56 o 
   4   2  12      202.25      179.80      5.63 o 
   5   2  12       38.66       47.11      4.22 o 
   6   2  12       59.87      101.42      8.49 o 
   7   2  12      332.39      294.97     14.32 o 
   8   2  12       65.47       65.63      9.03 o 
   9   2  12       14.40       13.01      7.75 o 
  -9   3  12        3.50       34.11     13.44 o 
  -8   3  12        8.78       11.19      6.60 o 
  -7   3  12      117.80      116.89      9.97 o 
  -6   3  12        2.72       62.12     11.01 o 
  -5   3  12      190.66      190.76      7.31 o 
  -4   3  12       28.55       75.02      6.17 o 
  -3   3  12       31.01       26.43      3.28 o 
  -2   3  12      285.39      340.50     13.52 o 
  -1   3  12      249.10      311.17      7.19 o 
   0   3  12      772.45      786.82     14.89 o 
   1   3  12       28.13       50.89      6.24 o 
   2   3  12        1.52       15.81      4.28 o 
   3   3  12        1.88       10.39      2.39 o 
   4   3  12        7.71        8.99      2.55 o 
   5   3  12      460.85      396.41     13.73 o 
   6   3  12        4.57       25.53      6.33 o 
   7   3  12       37.49       29.89      6.95 o 
   8   3  12        5.93        7.23      6.66 o 
  -9   4  12        1.27        7.22      8.88 o 
  -8   4  12      141.43      192.39     13.21 o 
  -7   4  12      164.37      197.50     12.59 o 
  -6   4  12      447.25      379.91     15.75 o 
  -5   4  12       22.59       36.72      5.05 o 
  -4   4  12      701.45      654.64     13.92 o 
  -3   4  12      222.95      243.03      7.69 o 
  -2   4  12        9.36        6.76      2.85 o 
  -1   4  12      933.90      949.43     18.25 o 
   0   4  12     2020.77     2042.53     35.19 o 
   1   4  12        2.73        8.13      2.60 o 
   2   4  12       14.17       50.05     10.45 o 
   3   4  12      146.99      144.09      6.21 o 
   4   4  12      186.83      223.15     10.74 o 
   5   4  12        0.55       43.28      6.14 o 
   6   4  12       15.49       17.14      6.27 o 
   7   4  12       79.18      116.17     13.85 o 
   8   4  12       40.85       39.47      8.74 o 
  -8   5  12        3.07        9.69      8.95 o 
  -7   5  12       87.14      108.03     15.04 o 
  -6   5  12        0.25       18.61      6.90 o 
  -5   5  12        4.64       25.62      6.55 o 
  -4   5  12        0.48       49.21      8.84 o 
  -3   5  12        0.14        6.53      4.16 o 
  -2   5  12       17.27       24.95      4.52 o 
  -1   5  12        1.53       72.49      7.82 o 
   0   5  12       72.40       80.41      5.39 o 
   1   5  12        9.94       39.51      5.14 o 
   2   5  12        0.17        2.52      3.36 o 
   3   5  12       19.49       19.51      6.53 o 
   4   5  12       42.50       62.00     10.10 o 
   5   5  12        4.11        9.15      6.30 o 
   6   5  12       32.52       46.80      7.89 o 
   7   5  12        0.64        4.31      6.93 o 
  -7   6  12        4.00        6.02     10.49 o 
  -6   6  12       74.91      101.33     10.62 o 
  -5   6  12       32.92       53.40      9.36 o 
  -4   6  12        0.26       11.96      6.21 o 
  -3   6  12      198.78      196.11     11.59 o 
  -2   6  12       29.21       40.62      6.86 o 
  -1   6  12       48.54       56.90      7.13 o 
   0   6  12      248.32      294.68     15.05 o 
   1   6  12      184.76      185.17     12.36 o 
   2   6  12        0.02        5.19      5.48 o 
   3   6  12      218.65      225.27     17.14 o 
   4   6  12      256.90      257.35     18.01 o 
   5   6  12       24.16       14.97      7.12 o 
   6   6  12       24.57       20.89      7.93 o 
  -6   7  12       31.34       23.40     12.17 o 
  -5   7  12       11.25       15.39      8.97 o 
  -4   7  12      161.08      155.55     14.14 o 
  -3   7  12        2.33        0.69      7.58 o 
  -2   7  12        0.00        4.60      8.89 o 
  -1   7  12       94.82      110.91     14.08 o 
   0   7  12       30.69       23.85      7.95 o 
   1   7  12        3.55       17.46      7.43 o 
   2   7  12       29.79       27.12      8.21 o 
   3   7  12       27.32       32.78     11.18 o 
   4   7  12      104.82      104.59     14.36 o 
   5   7  12       18.37       25.25     10.76 o 
  -4   8  12      164.47      155.45     15.60 o 
  -3   8  12        5.37       20.98      9.52 o 
  -2   8  12       40.78       49.21     15.77 o 
  -1   8  12       79.55       83.48     14.28 o 
   0   8  12       25.33       15.85     10.71 o 
   1   8  12        4.76        7.92      9.54 o 
   2   8  12        0.87       -8.68      8.98 o 
   3   8  12       28.54       66.33     19.17 o 
 -10   1  13        6.43        0.51     10.53 o 
  -9   1  13      160.18      177.72     12.85 o 
  -8   1  13       69.38       71.30      8.65 o 
  -7   1  13       12.02       10.71      5.97 o 
  -6   1  13     1474.08     1280.97     25.12 o 
  -5   1  13      170.55      181.19      6.36 o 
  -4   1  13       14.65       50.26     10.38 o 
  -3   1  13     1285.72     1427.46     22.99 o 
  -2   1  13      316.27      331.88     11.32 o 
  -1   1  13     3203.04     2777.37     39.57 o 
   0   1  13     1145.90     1176.04     19.31 o 
   1   1  13        0.37       12.09      3.51 o 
   2   1  13     3299.30     3278.43     75.20 o 
   3   1  13     1234.52     1056.47     22.73 o 
   4   1  13        0.53        0.48      1.95 o 
   5   1  13     5155.43     4807.21     83.79 o 
   6   1  13      229.47      189.26     10.41 o 
   7   1  13      118.48      152.73     10.74 o 
   8   1  13       80.10       92.47     11.74 o 
   9   1  13      228.07      228.29     18.08 o 
  -9   2  13        0.43        5.69      6.83 o 
  -8   2  13       22.08       24.79      7.16 o 
  -7   2  13      645.78      577.40     22.90 o 
  -6   2  13       78.14      147.87      7.88 o 
  -5   2  13      304.66      306.43      8.58 o 
  -4   2  13       85.72      101.24      4.86 o 
  -3   2  13      435.14      440.55      9.09 o 
  -2   2  13     4204.41     4084.69     60.49 o 
  -1   2  13       30.06       33.83      2.74 o 
   0   2  13       85.43      112.58      3.39 o 
   1   2  13     3719.51     3635.79     63.79 o 
   2   2  13      845.99      811.46     18.22 o 
   3   2  13       43.99       50.83      3.53 o 
   4   2  13       34.81      141.48     12.78 o 
   5   2  13      885.09      826.22     22.34 o 
   6   2  13      486.50      486.72     18.17 o 
   7   2  13       47.61       44.97      7.21 o 
   8   2  13        3.64        6.06      6.34 o 
   9   2  13       59.55       88.43     10.85 o 
  -9   3  13        0.87       14.64      8.89 o 
  -8   3  13      274.20      241.73     14.08 o 
  -7   3  13       32.61       71.36     16.62 o 
  -6   3  13       90.09       91.47      7.27 o 
  -5   3  13      449.71      444.78     12.35 o 
  -4   3  13      106.31      125.00      5.80 o 
  -3   3  13      106.78      151.64      6.31 o 
  -2   3  13      915.42      881.02     16.13 o 
  -1   3  13      571.43      565.05     11.04 o 
   0   3  13      282.44      265.73      6.30 o 
   1   3  13      575.27      664.74     12.03 o 
   2   3  13       15.91       30.30      2.98 o 
   3   3  13        0.16        1.11      2.56 o 
   4   3  13      266.66      268.88      8.15 o 
   5   3  13      279.68      296.78     11.41 o 
   6   3  13      764.97      707.22     24.31 o 
   7   3  13        8.32       10.54      6.19 o 
   8   3  13        1.56       15.11      7.17 o 
  -9   4  13       45.20       36.43     10.47 o 
  -8   4  13       30.38       50.17     10.43 o 
  -7   4  13       12.07       30.92      7.51 o 
  -6   4  13      427.08      443.57     17.33 o 
  -5   4  13      274.22      276.54      9.97 o 
  -4   4  13        0.15        7.12      3.51 o 
  -3   4  13     1086.65      991.92     19.65 o 
  -2   4  13       27.59       42.24      4.16 o 
  -1   4  13      122.66      113.61      5.16 o 
   0   4  13      168.13      183.62      6.14 o 
   1   4  13        0.02        6.65      2.89 o 
   2   4  13       73.84      119.06     11.53 o 
   3   4  13       36.08       34.21      5.23 o 
   4   4  13      173.87      177.84     10.74 o 
   5   4  13      171.27      155.18     10.21 o 
   6   4  13        0.19        3.76      5.64 o 
   7   4  13       32.44       44.24      8.16 o 
   8   4  13        1.45        2.24      7.03 o 
  -8   5  13       18.26       24.57      9.87 o 
  -7   5  13       50.58       55.77      8.85 o 
  -6   5  13       35.90       57.50      8.41 o 
  -5   5  13      255.76      231.48     12.60 o 
  -4   5  13       95.91      132.43      8.64 o 
  -3   5  13       13.21        6.30      4.30 o 
  -2   5  13      433.36      391.01     13.33 o 
  -1   5  13      246.94      220.38      9.45 o 
   0   5  13      205.28      233.86      8.16 o 
   1   5  13        0.06        1.30      3.65 o 
   2   5  13      472.14      412.02     11.70 o 
   3   5  13      354.48      331.90     15.52 o 
   4   5  13      101.98      113.77     12.15 o 
   5   5  13      107.24      115.96     10.04 o 
   6   5  13      156.14      167.78     12.44 o 
   7   5  13        5.83        7.08      6.99 o 
  -7   6  13        0.02       -2.27     11.66 o 
  -6   6  13       39.31       54.83     10.57 o 
  -5   6  13      287.72      267.00     14.30 o 
  -4   6  13      227.14      190.86     12.04 o 
  -3   6  13       33.20       59.05      7.76 o 
  -2   6  13       62.97       83.43      9.82 o 
  -1   6  13       69.65       89.43      9.68 o 
   0   6  13        1.47        4.59      6.29 o 
   1   6  13        3.41        3.85      5.99 o 
   2   6  13        0.09       -0.74      5.25 o 
   3   6  13       41.40       46.04      9.96 o 
   4   6  13        9.10       34.37      9.72 o 
   5   6  13        0.37        9.25      7.03 o 
   6   6  13        6.21       14.63      9.06 o 
  -6   7  13        4.47       12.33      9.45 o 
  -5   7  13      148.36      151.63     14.77 o 
  -4   7  13       50.69       73.40     11.41 o 
  -3   7  13        1.30        2.60      7.66 o 
  -2   7  13       75.30       77.89     12.71 o 
  -1   7  13       77.20       91.56     13.35 o 
   0   7  13        0.01       -2.62      6.84 o 
   1   7  13        7.61        8.54      7.25 o 
   2   7  13       69.75       62.93     10.14 o 
   3   7  13       16.33        0.51      9.04 o 
   4   7  13       22.03       14.89     10.50 o 
   5   7  13       36.17       48.64     11.93 o 
  -4   8  13       68.89       52.72     14.38 o 
  -3   8  13      139.36      142.21     14.81 o 
  -2   8  13        0.42       -6.20      9.75 o 
  -1   8  13        0.31        2.92      9.84 o 
   0   8  13        2.11       -8.13      9.08 o 
   1   8  13       21.19       23.75     11.15 o 
   2   8  13       22.21       12.50     10.23 o 
   3   8  13        0.01       17.10     15.17 o 
 -10   0  14      108.68      149.45     26.65 o 
  -9   0  14       88.96       98.92     20.12 o 
  -8   0  14      198.57      207.44     18.06 o 
  -7   0  14       20.19       74.29     29.02 o 
  -6   0  14     3956.95     3494.44     85.08 o 
  -5   0  14      112.84      380.91     37.37 o 
  -4   0  14        0.20        3.16      3.18 o 
  -3   0  14       53.95       68.00      5.01 o 
  -2   0  14      225.56      584.18     87.88 o 
  -1   0  14     2529.70     2225.12     47.67 o 
   0   0  14       53.10       82.09      4.42 o 
   1   0  14     8372.38     8367.77    396.35 o 
   2   0  14     1077.73     1123.35     57.98 o 
   3   0  14        0.02        8.67      4.53 o 
   4   0  14      529.17      399.33     11.22 o 
   5   0  14     5118.95     4816.68    157.04 o 
   6   0  14       87.99      112.16     14.50 o 
   7   0  14        7.05       43.37     11.87 o 
   8   0  14      242.78      252.94     23.77 o 
   9   0  14        0.34        0.95     12.19 o 
 -10   1  14       48.66       53.64     14.18 o 
  -9   1  14        7.54       19.23      7.57 o 
  -8   1  14       43.53       62.41      8.23 o 
  -7   1  14       50.57       50.68      7.47 o 
  -6   1  14       67.86       89.84      5.91 o 
  -5   1  14      124.58      127.06      5.67 o 
  -4   1  14       51.80       57.45      5.25 o 
  -3   1  14      102.66      177.28      5.21 o 
  -2   1  14     3081.30     3141.03     47.04 o 
  -1   1  14      409.60      434.75      8.11 o 
   0   1  14      241.94      263.57      5.84 o 
   1   1  14     1059.61     1172.42     23.49 o 
   2   1  14       92.57       85.74      6.50 o 
   3   1  14       12.20       16.82      3.64 o 
   4   1  14      452.70      443.94     10.21 o 
   5   1  14       71.05       86.45      6.68 o 
   6   1  14      110.32      138.87      9.23 o 
   7   1  14      131.20      135.99     10.07 o 
   8   1  14       38.49       32.66      8.94 o 
   9   1  14       19.56       37.40     12.98 o 
  -9   2  14       37.77       43.97      8.72 o 
  -8   2  14       26.24       33.04      7.53 o 
  -7   2  14     1416.85     1231.08     35.31 o 
  -6   2  14      260.79      246.72      9.55 o 
  -5   2  14     2052.44     1883.02     32.50 o 
  -4   2  14       62.48       81.17      4.47 o 
  -3   2  14      682.20      672.53     12.49 o 
  -2   2  14       24.91       49.15      6.60 o 
  -1   2  14      185.50      353.55     31.13 o 
   0   2  14      919.93      981.60     16.51 o 
   1   2  14     1175.70     1175.14     21.93 o 
   2   2  14       12.91       23.24      3.11 o 
   3   2  14       62.92       58.89      3.08 o 
   4   2  14     1118.41     1034.03     19.67 o 
   5   2  14      107.93      120.47      6.98 o 
   6   2  14       61.15       77.23      7.52 o 
   7   2  14       34.34       58.49      7.76 o 
   8   2  14       20.28       27.15      7.44 o 
   9   2  14       39.80       28.83     10.50 o 
  -9   3  14        0.01       12.41      7.75 o 
  -8   3  14        3.97       16.09      7.00 o 
  -7   3  14        1.65       13.50      6.37 o 
  -6   3  14      305.04      265.08     12.80 o 
  -5   3  14      172.36      242.81      9.49 o 
  -4   3  14        8.13       27.97      5.14 o 
  -3   3  14      664.46      688.44     15.63 o 
  -2   3  14      978.09      887.47     16.27 o 
  -1   3  14      728.19      768.83     13.43 o 
   0   3  14       18.79       25.97      2.44 o 
   1   3  14      244.79      237.05      5.68 o 
   2   3  14       23.06       33.94      3.20 o 
   3   3  14        4.32        5.36      2.62 o 
   4   3  14      100.51      120.44      6.11 o 
   5   3  14      376.65      355.92     12.60 o 
   6   3  14       49.75       74.73      7.81 o 
   7   3  14        3.02        4.27      5.77 o 
   8   3  14        0.11        0.00      6.34 o 
  -9   4  14       79.72       70.75     13.99 o 
  -8   4  14       29.06       25.05      7.94 o 
  -7   4  14       23.29       55.81      8.26 o 
  -6   4  14      948.17      834.13     26.45 o 
  -5   4  14       30.70       84.09      6.83 o 
  -4   4  14      242.47      204.93      8.26 o 
  -3   4  14      105.58       91.07      5.24 o 
  -2   4  14     1454.89     1249.83     22.01 o 
  -1   4  14       85.03       94.15      4.85 o 
   0   4  14      309.66      347.81      9.39 o 
   1   4  14      167.09      142.50      5.79 o 
   2   4  14      474.07      447.82     10.05 o 
   3   4  14      424.00      388.28     13.51 o 
   4   4  14      516.63      517.24     19.21 o 
   5   4  14        0.69       12.85      5.81 o 
   6   4  14      120.27      122.83     10.04 o 
   7   4  14      103.71      120.24     10.84 o 
   8   4  14       16.71       20.21      7.98 o 
  -8   5  14        3.76        8.37     15.61 o 
  -7   5  14       97.65       91.49     10.38 o 
  -6   5  14        7.28       13.43      6.73 o 
  -5   5  14       17.54        9.38      6.07 o 
  -4   5  14      233.69      304.75     19.57 o 
  -3   5  14       69.48       65.76      6.59 o 
  -2   5  14        0.00        4.06      4.74 o 
  -1   5  14        0.07       -3.29      3.29 o 
   0   5  14      881.74      822.32     19.72 o 
   1   5  14      193.66      191.75      9.32 o 
   2   5  14        0.85        1.70      3.25 o 
   3   5  14       98.73      131.35     12.40 o 
   4   5  14      316.91      239.00     15.84 o 
   5   5  14        3.87        1.91      5.69 o 
   6   5  14       21.87       32.80      8.06 o 
   7   5  14       42.53       43.34      8.79 o 
  -7   6  14       10.96       47.39     24.39 o 
  -6   6  14      282.82      268.01     18.05 o 
  -5   6  14       29.86       49.09     15.47 o 
  -4   6  14      110.49      149.99     12.94 o 
  -3   6  14        2.49       31.01      7.97 o 
  -2   6  14       87.45       72.85      9.41 o 
  -1   6  14        9.08        9.32      6.63 o 
   0   6  14       16.09       13.11      6.81 o 
   1   6  14        6.16       11.87      6.53 o 
   2   6  14      190.32      171.90     12.15 o 
   3   6  14        0.09        5.91     14.57 o 
   4   6  14       29.11       30.16      9.42 o 
   5   6  14      231.40      215.30     14.18 o 
   6   6  14        7.57       -6.36      6.36 o 
  -5   7  14        5.14       -1.06      8.57 o 
  -4   7  14        1.56        9.15      8.51 o 
  -3   7  14       23.99       26.46      9.06 o 
  -2   7  14       75.18       84.47     16.26 o 
  -1   7  14        7.28       10.06      9.47 o 
   0   7  14       97.57       88.49     10.70 o 
   1   7  14       72.06       53.20      9.25 o 
   2   7  14        0.70        1.41      6.83 o 
   3   7  14        3.18        7.01     10.69 o 
   4   7  14        8.64       23.50     10.03 o 
   5   7  14        1.97        7.29      9.54 o 
  -3   8  14      163.13      151.95     15.14 o 
  -2   8  14        4.16        0.36     10.33 o 
  -1   8  14        6.22       17.62     11.16 o 
   0   8  14        0.62        6.51     10.04 o 
   1   8  14       34.21       32.91     11.60 o 
   2   8  14       12.97        6.55     10.10 o 
 -10   1  15       99.92      127.40     17.75 o 
  -9   1  15       51.82       66.41      9.81 o 
  -8   1  15      162.91      197.88     12.64 o 
  -7   1  15      594.66      590.67     22.19 o 
  -6   1  15      294.81      321.06     11.53 o 
  -5   1  15      177.86      344.18     15.67 o 
  -4   1  15       89.73       87.06      6.42 o 
  -3   1  15      753.70      696.89     12.76 o 
  -2   1  15       31.52      456.25     33.20 o 
  -1   1  15      856.77      880.23     14.54 o 
   0   1  15     1229.88     1242.83     21.54 o 
   1   1  15     2283.06     2151.99     41.73 o 
   2   1  15       11.73       21.52      2.49 o 
   3   1  15      343.90      255.49      6.89 o 
   4   1  15      464.81      392.20      9.24 o 
   5   1  15       93.85      178.71      8.50 o 
   6   1  15       13.66       30.94      5.69 o 
   7   1  15       94.35      136.25     10.00 o 
   8   1  15        5.56        8.19      7.56 o 
   9   1  15       47.33       55.73     11.35 o 
  -9   2  15        2.20        2.60      6.99 o 
  -8   2  15        5.79       16.54      9.34 o 
  -7   2  15      399.96      386.35     16.25 o 
  -6   2  15      142.13      412.21     33.32 o 
  -5   2  15     1001.11      935.63     19.60 o 
  -4   2  15      114.52      130.13      5.85 o 
  -3   2  15       20.61       31.02      3.92 o 
  -2   2  15        0.77       46.30      7.80 o 
  -1   2  15      515.89      602.06     10.70 o 
   0   2  15       46.08       40.04      2.53 o 
   1   2  15       14.38      101.26      6.45 o 
   2   2  15      368.78      376.72      9.81 o 
   3   2  15       13.30       17.13      2.78 o 
   4   2  15      165.01      150.80      6.23 o 
   5   2  15      254.15      243.29      9.48 o 
   6   2  15      474.90      466.40     17.45 o 
   7   2  15      273.26      240.67     12.70 o 
   8   2  15        2.10        1.63      6.24 o 
  -9   3  15       66.22       71.13     10.37 o 
  -8   3  15       10.43       11.73      6.99 o 
  -7   3  15      161.76      173.44     15.91 o 
  -6   3  15        0.04       24.90      6.94 o 
  -5   3  15        2.79       35.21      4.80 o 
  -4   3  15       49.44       68.81      4.55 o 
  -3   3  15      112.46      151.84      5.77 o 
  -2   3  15       31.78       24.52      2.89 o 
  -1   3  15      392.55      387.79      8.67 o 
   0   3  15     1407.50     1494.34     24.70 o 
   1   3  15       80.05       86.64      3.43 o 
   2   3  15       36.97       35.16      3.28 o 
   3   3  15      388.89      397.89     14.27 o 
   4   3  15        1.30        0.34      3.51 o 
   5   3  15        2.30       17.52      4.52 o 
   6   3  15       40.29       44.62      6.21 o 
   7   3  15       61.07       54.22      8.01 o 
   8   3  15       13.88       23.00      7.38 o 
  -8   4  15       11.23       25.42      7.97 o 
  -7   4  15      561.06      473.22     18.96 o 
  -6   4  15      489.04      487.12     18.59 o 
  -5   4  15      483.30      444.88     15.01 o 
  -4   4  15      379.66      319.98     10.43 o 
  -3   4  15        1.40        7.88      3.24 o 
  -2   4  15      590.49      544.77     11.67 o 
  -1   4  15       53.35       72.91      4.43 o 
   0   4  15      372.89      364.83     10.66 o 
   1   4  15      278.86      350.37      8.91 o 
   2   4  15      140.82      155.89      7.15 o 
   3   4  15       47.82       42.37      5.60 o 
   4   4  15      197.02      226.42     11.81 o 
   5   4  15       18.35       31.30      7.90 o 
   6   4  15        1.30       27.38     10.18 o 
   7   4  15       81.97       76.50      9.90 o 
  -8   5  15      277.76      269.27     19.16 o 
  -7   5  15        0.74       11.41      8.43 o 
  -6   5  15      213.57      202.41     12.75 o 
  -5   5  15       52.19       55.08      7.88 o 
  -4   5  15        9.52       29.05      9.99 o 
  -3   5  15      437.47      384.37     13.50 o 
  -2   5  15       39.96       90.38      7.05 o 
  -1   5  15        6.03       30.18      5.20 o 
   0   5  15      366.05      360.40     12.75 o 
   1   5  15      387.90      350.85     13.39 o 
   2   5  15        0.26        8.23      4.67 o 
   3   5  15      342.37      318.13     28.46 o 
   4   5  15      117.95      120.68     12.13 o 
   5   5  15      162.69      161.43     15.95 o 
   6   5  15      251.03      244.19     13.97 o 
   7   5  15       42.87       40.53      8.76 o 
  -7   6  15       19.77       30.90      9.74 o 
  -6   6  15        2.04       12.88      8.47 o 
  -5   6  15        0.04       25.23      8.68 o 
  -4   6  15      166.98      171.56     13.89 o 
  -3   6  15      346.72      298.21     16.42 o 
  -2   6  15        9.34        9.85      5.93 o 
  -1   6  15        2.62        0.12      6.49 o 
   0   6  15       24.44       27.34      7.36 o 
   1   6  15      190.81      165.33     12.06 o 
   2   6  15       24.87       30.14      7.27 o 
   3   6  15       23.86       26.83      9.00 o 
   4   6  15       15.71       10.23      9.74 o 
   5   6  15       37.87       35.54      8.27 o 
   6   6  15        3.45       17.91      8.40 o 
  -5   7  15       32.14       39.15     10.63 o 
  -4   7  15      189.46      192.73     15.78 o 
  -3   7  15       48.55       45.69     10.11 o 
  -2   7  15        9.79       19.33     10.40 o 
  -1   7  15      154.47      150.67     16.03 o 
   0   7  15       18.48       36.77      8.71 o 
   1   7  15       21.22       29.59      8.44 o 
   2   7  15       19.07       36.54      8.63 o 
   3   7  15       10.87       13.39      9.39 o 
   4   7  15      113.47      106.83     14.61 o 
  -3   8  15       69.47       81.64     15.38 o 
  -2   8  15        5.23       17.15     11.50 o 
  -1   8  15       39.67       36.73     12.10 o 
   0   8  15       19.79       12.03     10.70 o 
   1   8  15        1.40       23.74     10.69 o 
   2   8  15        0.01        4.84     10.16 o 
 -10   0  16       60.99       65.03     21.39 o 
  -9   0  16        0.10        9.05     11.54 o 
  -8   0  16       68.96       61.70     12.66 o 
  -7   0  16        2.99       90.70     17.70 o 
  -6   0  16     1547.33     1346.68     43.47 o 
  -5   0  16     1232.39     1172.74     37.74 o 
  -4   0  16       27.56       47.55      8.43 o 
  -3   0  16      618.37      557.97     13.94 o 
  -2   0  16      238.23      381.43     19.53 o 
  -1   0  16     1459.96     1318.26     29.50 o 
   0   0  16      152.95      149.76      6.06 o 
   1   0  16      755.15      696.21     39.22 o 
   2   0  16        0.73        2.07      5.20 o 
   3   0  16       91.44       80.52      4.67 o 
   4   0  16      157.31      148.95      5.83 o 
   5   0  16     1073.93     1009.02     51.76 o 
   6   0  16      114.07       99.27     13.70 o 
   7   0  16       25.89       25.46     11.17 o 
   8   0  16        1.27        0.74      9.83 o 
  -9   1  16       98.57      112.92     11.33 o 
  -8   1  16       39.13       42.86      7.86 o 
  -7   1  16       21.05       34.23      6.93 o 
  -6   1  16       64.93      115.54      7.60 o 
  -5   1  16      161.21      303.24     18.27 o 
  -4   1  16        3.45        9.20      2.92 o 
  -3   1  16      133.24      188.70     14.65 o 
  -2   1  16       23.99       53.50      3.00 o 
  -1   1  16      238.10      486.87     21.23 o 
   0   1  16      382.11      391.72      8.04 o 
   1   1  16      391.11      367.96      9.70 o 
   2   1  16      262.20      270.87      7.55 o 
   3   1  16      405.51      384.04     16.78 o 
   4   1  16      335.91      383.10     10.10 o 
   5   1  16        2.76       31.02      3.98 o 
   6   1  16        2.54       40.31      9.74 o 
   7   1  16      106.89       80.93      8.26 o 
   8   1  16       14.97       19.37      8.36 o 
  -9   2  16       67.55       57.31      9.67 o 
  -8   2  16       29.70       21.95      7.38 o 
  -7   2  16      361.18      316.09     14.62 o 
  -6   2  16      803.90      707.46     22.71 o 
  -5   2  16       33.05       38.15      4.47 o 
  -4   2  16      836.31      752.97     17.00 o 
  -3   2  16       92.85       94.15      4.31 o 
  -2   2  16      705.40      695.20     12.50 o 
  -1   2  16     1049.87      973.26     17.06 o 
   0   2  16      393.91      381.75      8.89 o 
   1   2  16     1063.72      926.83     16.60 o 
   2   2  16       15.12       19.95      2.55 o 
   3   2  16        0.13        6.96      3.77 o 
   4   2  16      101.83       98.47      4.86 o 
   5   2  16      272.23      378.72     12.30 o 
   6   2  16      180.14      201.50     10.66 o 
   7   2  16       62.69       86.03      8.62 o 
   8   2  16       61.43       68.04      8.83 o 
  -9   3  16       30.47       31.38      9.08 o 
  -8   3  16       21.66       36.43      8.90 o 
  -7   3  16        1.08       14.14      6.50 o 
  -6   3  16       31.72      123.84     11.73 o 
  -5   3  16       18.88       67.07      6.30 o 
  -4   3  16      394.61      368.93      9.49 o 
  -3   3  16        0.60        1.76      2.53 o 
  -2   3  16      163.37      160.93      5.28 o 
  -1   3  16        3.26        6.05      2.10 o 
   0   3  16       22.65       29.50      2.76 o 
   1   3  16        1.20       -1.94      1.94 o 
   2   3  16       61.36       80.17      4.28 o 
   3   3  16       38.94       26.21      3.88 o 
   4   3  16        1.30       25.23      4.23 o 
   5   3  16      300.73      282.38     10.80 o 
   6   3  16       28.05       33.53      5.77 o 
   7   3  16        0.09        0.96      5.47 o 
   8   3  16       15.29        9.54      6.86 o 
  -8   4  16      314.58      264.46     15.55 o 
  -7   4  16      113.12      134.76     11.04 o 
  -6   4  16       42.20       96.09     10.32 o 
  -5   4  16      508.93      450.62     15.23 o 
  -4   4  16        8.88       31.53      5.07 o 
  -3   4  16       22.45       23.82      4.94 o 
  -2   4  16      227.99      240.79      7.60 o 
  -1   4  16      865.18      790.24     15.03 o 
   0   4  16      113.66      127.63      5.33 o 
   1   4  16        0.57       26.65      2.98 o 
   2   4  16      622.75      548.46     16.58 o 
   3   4  16       88.27       91.32      8.02 o 
   4   4  16       87.08       89.69      8.18 o 
   5   4  16        2.79        1.67      5.02 o 
   6   4  16      491.55      444.35     18.16 o 
   7   4  16        3.68        8.33      7.32 o 
  -8   5  16       53.21       72.43     12.37 o 
  -7   5  16        1.65        5.41      8.25 o 
  -6   5  16      151.36      152.84     13.54 o 
  -5   5  16      139.12      125.68     12.03 o 
  -4   5  16        2.32       14.66      5.44 o 
  -3   5  16      294.18      297.69     11.70 o 
  -2   5  16       36.07       22.57      5.91 o 
  -1   5  16        1.56       43.99      8.37 o 
   0   5  16        3.19        8.53      5.08 o 
   1   5  16       12.52       22.93      8.95 o 
   2   5  16        8.31       10.83      5.56 o 
   3   5  16       61.84       77.55     14.20 o 
   4   5  16        0.91        5.56      6.81 o 
   5   5  16       52.90       68.03     11.31 o 
   6   5  16        1.40        7.48      6.63 o 
   7   5  16        0.18       -5.76      6.76 o 
  -7   6  16      117.51      126.80     14.80 o 
  -6   6  16       79.92       95.72     12.39 o 
  -5   6  16        6.65        5.11      8.03 o 
  -4   6  16      180.10      192.51     20.06 o 
  -3   6  16        0.93        8.93      7.25 o 
  -2   6  16      183.09      210.70     12.30 o 
  -1   6  16        0.13       19.97      7.25 o 
   0   6  16      228.85      214.26     13.24 o 
   1   6  16       26.51       27.30      7.38 o 
   2   6  16      255.76      235.86     17.72 o 
   3   6  16       74.37       90.25     13.13 o 
   4   6  16       24.15       19.94      8.97 o 
   5   6  16       80.46       95.30     10.46 o 
   6   6  16       40.71       37.73      8.65 o 
  -5   7  16       41.66       48.56     11.35 o 
  -4   7  16      122.30      113.98     13.06 o 
  -3   7  16        6.11        7.61      8.12 o 
  -2   7  16       51.29       57.13     12.11 o 
  -1   7  16       35.27       42.71     16.52 o 
   0   7  16       28.74        9.81      7.71 o 
   1   7  16      101.03       85.62     10.71 o 
   2   7  16        0.47        4.83      7.02 o 
   3   7  16        0.17        3.75      8.75 o 
   4   7  16       66.05       76.89     13.33 o 
  -3   8  16        1.91       11.12     11.38 o 
  -2   8  16      128.29      116.35     18.86 o 
  -1   8  16       44.40       62.05     13.49 o 
   0   8  16        2.57       -2.77      9.26 o 
   1   8  16        7.34       10.30     10.00 o 
   2   8  16       13.17       15.73     10.88 o 
  -9   1  17       21.31       22.37      7.91 o 
  -8   1  17       32.10       41.31      7.82 o 
  -7   1  17       56.68       64.50      8.05 o 
  -6   1  17      275.96      364.95     14.75 o 
  -5   1  17      293.16      774.80     33.74 o 
  -4   1  17      149.92      177.33      8.34 o 
  -3   1  17       45.79       47.29      3.32 o 
  -2   1  17      270.73      252.38      6.47 o 
  -1   1  17       84.33      153.03      4.02 o 
   0   1  17      109.81      117.11      3.82 o 
   1   1  17      633.24      643.40     15.24 o 
   2   1  17       46.09       55.84      4.61 o 
   3   1  17      254.44      245.86      7.45 o 
   4   1  17      558.50      589.91     14.04 o 
   5   1  17      430.22      408.92     12.46 o 
   6   1  17        1.55        7.59      4.62 o 
   7   1  17       56.20       58.77      7.46 o 
   8   1  17       47.91       50.92     17.66 o 
  -9   2  17       44.83       38.51      8.88 o 
  -8   2  17       11.44       12.79      6.90 o 
  -7   2  17       15.79       21.59      6.92 o 
  -6   2  17      208.95      212.21     11.91 o 
  -5   2  17       55.58      121.37     12.24 o 
  -4   2  17       33.34       82.14     13.10 o 
  -3   2  17       54.67       45.65      3.62 o 
  -2   2  17      286.55      270.94      7.08 o 
  -1   2  17       36.47      173.36     10.58 o 
   0   2  17      224.47      215.82      5.75 o 
   1   2  17        4.13      182.13     21.17 o 
   2   2  17       95.10       84.70      3.55 o 
   3   2  17       11.51       15.63      2.93 o 
   4   2  17       73.03       83.59      6.32 o 
   5   2  17       83.99      123.82      8.33 o 
   6   2  17       20.49       27.15      5.75 o 
   7   2  17        2.79        3.92      5.42 o 
   8   2  17       12.33       14.97      6.86 o 
  -9   3  17      199.66      212.49     17.31 o 
  -8   3  17       57.16       86.99     10.25 o 
  -7   3  17      183.72      181.80     12.27 o 
  -6   3  17      126.94      114.33      9.50 o 
  -5   3  17      581.37      565.77     24.09 o 
  -4   3  17       14.23       17.01      4.36 o 
  -3   3  17      774.56      740.55     14.03 o 
  -2   3  17      269.50      263.24      6.82 o 
  -1   3  17        4.64        5.55      2.50 o 
   0   3  17      232.33      219.57      5.83 o 
   1   3  17      410.69      352.55      8.09 o 
   2   3  17        5.31       10.04      2.89 o 
   3   3  17      100.49       92.62      5.66 o 
   4   3  17      183.82      159.97      7.48 o 
   5   3  17        6.51       10.97      4.27 o 
   6   3  17      322.77      291.88     11.83 o 
   7   3  17        0.22        4.07      5.75 o 
   8   3  17       45.97       49.78      8.73 o 
  -8   4  17       97.55      112.86     16.21 o 
  -7   4  17       54.59       76.30      9.39 o 
  -6   4  17      123.48      143.04     12.26 o 
  -5   4  17        0.00       28.22      6.50 o 
  -4   4  17      596.60      559.31     15.74 o 
  -3   4  17        0.24       11.09      3.90 o 
  -2   4  17      238.05      235.02      7.18 o 
  -1   4  17      416.12      367.89     10.32 o 
   0   4  17        0.79        2.70      2.99 o 
   1   4  17       52.29       59.68      4.60 o 
   2   4  17       14.36       20.15      4.42 o 
   3   4  17        0.39        0.12      5.48 o 
   4   4  17       10.55        1.65      5.06 o 
   5   4  17      100.07      107.84      8.70 o 
   6   4  17       81.41       91.26      9.04 o 
   7   4  17       29.24       27.51      7.40 o 
  -7   5  17       28.99       35.83     10.30 o 
  -6   5  17      186.40      208.49     15.43 o 
  -5   5  17        1.40       17.33      7.95 o 
  -4   5  17        6.93       30.09      6.84 o 
  -3   5  17       22.41       41.09      6.91 o 
  -2   5  17      284.07      245.39     12.74 o 
  -1   5  17      400.12      359.23     14.12 o 
   0   5  17      102.13      122.81      9.88 o 
   1   5  17       53.79       69.38      7.87 o 
   2   5  17      214.43      197.34     11.25 o 
   3   5  17        0.12       -0.02      6.32 o 
   4   5  17       88.35      104.23     11.46 o 
   5   5  17      314.41      258.70     13.55 o 
   6   5  17       40.87       48.46      8.37 o 
  -6   6  17       50.69       49.44     10.85 o 
  -5   6  17      104.61       94.36     12.06 o 
  -4   6  17       45.38       44.35      9.45 o 
  -3   6  17      128.51      133.20     12.26 o 
  -2   6  17        2.27       11.59      6.18 o 
  -1   6  17       53.53       58.64      9.10 o 
   0   6  17        7.07        7.79      6.60 o 
   1   6  17        8.58        7.87      6.38 o 
   2   6  17        9.08       15.14      6.74 o 
   3   6  17       56.02       61.50     12.94 o 
   4   6  17      106.96      111.67     13.28 o 
   5   6  17       79.87       68.25      9.31 o 
  -5   7  17       17.16       19.87     12.23 o 
  -4   7  17        2.90       11.02     11.08 o 
  -3   7  17      124.75      113.58     16.38 o 
  -2   7  17      147.13      163.36     21.63 o 
  -1   7  17        3.03        7.20      9.55 o 
   0   7  17       12.16        6.88      7.51 o 
   1   7  17      172.39      179.65     21.39 o 
   2   7  17       66.09       63.01      9.67 o 
   3   7  17        1.42       -3.22      8.74 o 
   4   7  17       66.34       75.72     13.60 o 
  -2   8  17       48.18       41.98     13.22 o 
  -1   8  17       27.88       37.28     12.57 o 
   0   8  17        3.51       11.23     10.48 o 
   1   8  17       32.68       46.98     12.79 o 
  -9   0  18       41.26       26.50     11.69 o 
  -8   0  18      112.87      115.42     14.75 o 
  -7   0  18      400.16      385.37     22.66 o 
  -6   0  18      154.22      151.14     14.18 o 
  -5   0  18      193.09      669.74    125.68 o 
  -4   0  18       66.44       62.30      5.60 o 
  -3   0  18        0.15        2.58      2.91 o 
  -2   0  18      498.71      490.98     13.61 o 
  -1   0  18       75.32       82.68      4.59 o 
   0   0  18      450.57      498.76     14.28 o 
   1   0  18      480.95      442.30     20.77 o 
   2   0  18      254.70      265.30     19.66 o 
   3   0  18      913.72      897.84     48.99 o 
   4   0  18      333.15      312.64      8.40 o 
   5   0  18       39.99      150.19     13.52 o 
   6   0  18      222.19      186.78     17.21 o 
   7   0  18      312.31      344.42     25.60 o 
   8   0  18       25.88       51.02     13.41 o 
  -9   1  18      146.02      164.25     14.82 o 
  -8   1  18        4.19        3.16      6.34 o 
  -7   1  18        0.00       16.03      6.28 o 
  -6   1  18       97.69      126.78      9.44 o 
  -5   1  18       86.25      107.18      5.61 o 
  -4   1  18       62.64      104.58      7.19 o 
  -3   1  18      235.79      271.12      6.87 o 
  -2   1  18       75.10      109.75      4.89 o 
  -1   1  18      767.17      714.45     12.40 o 
   0   1  18       70.50       84.85      3.43 o 
   1   1  18      141.39      230.31     14.14 o 
   2   1  18      121.76      112.88      4.65 o 
   3   1  18       94.72       90.35      4.90 o 
   4   1  18       56.47       77.72      6.97 o 
   5   1  18        8.99        6.94      3.47 o 
   6   1  18        0.01       30.06      8.34 o 
   7   1  18        2.33        4.15      6.34 o 
   8   1  18        0.51       -2.70      6.98 o 
  -9   2  18        3.61        4.55      7.48 o 
  -8   2  18      105.42      107.76     10.68 o 
  -7   2  18      346.27      363.68     15.85 o 
  -6   2  18     1050.95      957.23     28.55 o 
  -5   2  18      163.15      171.90      8.08 o 
  -4   2  18       79.80      104.76      6.06 o 
  -3   2  18      710.13      624.81     12.89 o 
  -2   2  18      223.60      233.10      7.01 o 
  -1   2  18     1912.05     1704.37     28.24 o 
   0   2  18     1297.29     1211.04     21.60 o 
   1   2  18      463.72      430.52      8.86 o 
   2   2  18       13.00       16.44      4.29 o 
   3   2  18      218.36      205.91      8.02 o 
   4   2  18      284.10      266.96      7.89 o 
   5   2  18        1.04       34.25      4.42 o 
   6   2  18       23.86       52.05      9.64 o 
   7   2  18       83.48       97.85      8.83 o 
   8   2  18      211.86      222.74     13.53 o 
  -9   3  18       76.22      115.94     14.00 o 
  -8   3  18       75.56      117.69     11.06 o 
  -7   3  18       32.36       28.33      7.40 o 
  -6   3  18       36.66      101.08     12.63 o 
  -5   3  18       46.55       60.90     11.65 o 
  -4   3  18        0.00        4.69      3.32 o 
  -3   3  18       18.69       33.75      4.40 o 
  -2   3  18       37.95       28.99      3.30 o 
  -1   3  18       24.89       70.97      5.67 o 
   0   3  18      163.78      142.50      4.71 o 
   2   3  18        2.16        6.59      2.68 o 
   3   3  18        1.47        1.82      3.17 o 
   4   3  18        9.73       11.82      3.79 o 
   5   3  18        5.11        1.35      3.91 o 
   6   3  18       40.26       68.51      8.63 o 
   7   3  18        5.35        4.88      5.84 o 
  -8   4  18       65.33       73.65     11.83 o 
  -7   4  18      196.73      213.27     17.20 o 
  -6   4  18       35.96       50.29      9.47 o 
  -5   4  18      267.29      236.50     12.13 o 
  -4   4  18      544.17      549.83     15.62 o 
  -3   4  18      156.98      158.70      7.93 o 
  -2   4  18       75.71       91.56      5.67 o 
  -1   4  18      131.71      139.81      6.66 o 
   0   4  18     1288.34     1169.17     23.73 o 
   1   4  18      114.47      144.21      6.46 o 
   2   4  18      184.21      171.77      7.92 o 
   3   4  18      187.51      171.15     10.00 o 
   4   4  18       34.50       59.30      7.15 o 
   5   4  18        1.59        1.75      4.93 o 
   6   4  18       29.49       33.95     10.42 o 
   7   4  18       35.78       52.04      8.35 o 
  -7   5  18       11.02        9.25      8.85 o 
  -6   5  18       16.93       34.47     10.91 o 
  -5   5  18        0.01        9.70      7.38 o 
  -4   5  18      104.00       93.50     10.28 o 
  -3   5  18       15.83       25.94      6.29 o 
  -2   5  18        3.19        5.40      6.56 o 
  -1   5  18      367.25      318.70     13.25 o 
   0   5  18       10.79       10.26      5.06 o 
   1   5  18       12.69       14.65      6.04 o 
   2   5  18        0.00       30.58      6.41 o 
   3   5  18        7.77        5.95      6.82 o 
   4   5  18       23.38       21.86      8.07 o 
   5   5  18       14.19       10.70      6.36 o 
   6   5  18        0.00       10.30      6.54 o 
  -6   6  18       64.65       61.53     11.57 o 
  -5   6  18       63.03       85.72     17.80 o 
  -4   6  18       20.76       23.32      8.52 o 
  -3   6  18      174.70      142.41     12.66 o 
  -2   6  18       71.80       97.81     11.32 o 
  -1   6  18       10.96        1.96      6.63 o 
   0   6  18       30.48       34.39      7.94 o 
   1   6  18       72.69       72.23      9.23 o 
   2   6  18        0.09        1.54      6.12 o 
   3   6  18       72.67       72.25     11.66 o 
   4   6  18       68.71       74.14     11.73 o 
   5   6  18       31.37       25.47      7.76 o 
  -5   7  18        0.71       13.81     11.83 o 
  -4   7  18       22.74       22.39     11.84 o 
  -3   7  18       47.32       42.83     12.30 o 
  -2   7  18       11.63       18.77     10.66 o 
  -1   7  18       29.64       52.99     12.09 o 
   0   7  18        0.25       -6.91      6.91 o 
   1   7  18        1.64       10.85      7.64 o 
   2   7  18       25.53       40.88      9.63 o 
   3   7  18       18.81        7.83      9.30 o 
  -1   8  18       70.27       82.69     15.08 o 
   0   8  18        1.06       11.12     10.68 o 
  -9   1  19      203.00      230.89     15.21 o 
  -8   1  19      113.98      108.13     10.40 o 
  -7   1  19       50.48       59.88      8.04 o 
  -6   1  19        4.00       23.65      6.12 o 
  -5   1  19      654.95      582.65     13.17 o 
  -4   1  19      569.14      498.11     12.05 o 
  -3   1  19      125.52      176.58      5.59 o 
  -2   1  19      329.97      299.41      9.11 o 
  -1   1  19     1295.56     1174.22     19.08 o 
   0   1  19     1604.94     1642.24     28.29 o 
   1   1  19       63.04       81.62      4.34 o 
   2   1  19      240.77      246.03      7.35 o 
   3   1  19      216.99      217.52      6.85 o 
   4   1  19       74.53       63.11      4.97 o 
   5   1  19      224.45      241.12      8.67 o 
   6   1  19      524.14      443.25     16.09 o 
   7   1  19       56.99       58.72      8.77 o 
   8   1  19        5.43        1.45      7.19 o 
  -9   2  19       14.80       26.43     10.00 o 
  -8   2  19       78.97       77.67      9.63 o 
  -7   2  19      236.88      245.60     13.88 o 
  -6   2  19       42.16       49.46      7.23 o 
  -5   2  19       25.94       70.58      6.36 o 
  -4   2  19        1.56       10.58      3.47 o 
  -3   2  19      104.59      120.97      5.34 o 
  -2   2  19        3.39        4.91      2.11 o 
  -1   2  19      366.95      381.19      8.39 o 
   0   2  19        6.39        9.64      2.38 o 
   1   2  19      244.18      230.56      5.77 o 
   2   2  19      261.41      246.42      7.86 o 
   3   2  19       17.67       15.84      3.88 o 
   4   2  19        5.95        8.57      3.38 o 
   5   2  19       75.14       72.47      5.48 o 
   6   2  19       32.83       40.47      8.25 o 
   7   2  19       10.76        9.57      5.59 o 
   8   2  19        5.77       13.63      6.62 o 
  -8   3  19      231.66      239.90     17.37 o 
  -7   3  19       67.94       40.63      9.25 o 
  -6   3  19       21.81       29.64      6.71 o 
  -5   3  19      103.26       90.63      8.37 o 
  -4   3  19      335.16      280.32      9.71 o 
  -3   3  19      217.65      197.82      7.18 o 
  -2   3  19      257.49      219.88      7.67 o 
  -1   3  19     2746.01     2549.72     41.25 o 
   0   3  19       44.61       42.64      2.99 o 
   1   3  19      124.06      121.37      4.67 o 
   2   3  19       19.96       18.10      3.27 o 
   3   3  19       53.22       53.21      4.52 o 
   4   3  19       31.24       21.94      4.13 o 
   5   3  19       50.29       64.04      5.83 o 
   6   3  19        5.67        4.50      4.98 o 
   7   3  19      115.57      108.71     13.90 o 
  -8   4  19      138.69      154.51     14.93 o 
  -7   4  19       38.72       45.95     10.00 o 
  -6   4  19        6.26       27.56     10.29 o 
  -5   4  19      257.48      226.12     14.49 o 
  -4   4  19       25.03       44.10      6.28 o 
  -3   4  19       87.11       87.66      9.06 o 
  -2   4  19       90.99       83.22      5.83 o 
  -1   4  19      293.57      290.24      9.21 o 
   0   4  19       27.31       37.61      4.27 o 
   1   4  19      421.29      391.48     10.99 o 
   2   4  19        8.37       20.24      4.94 o 
   3   4  19        0.03        1.84      4.76 o 
   4   4  19       12.01       22.90      4.98 o 
   5   4  19       25.43       24.00      5.94 o 
   6   4  19       98.89       77.94      9.41 o 
   7   4  19       30.91       18.70      7.18 o 
  -7   5  19        7.70       15.55      9.26 o 
  -6   5  19       10.06        5.51      8.05 o 
  -5   5  19      105.79      136.09     14.92 o 
  -4   5  19       10.07       13.88      6.39 o 
  -3   5  19       25.60       16.17      5.65 o 
  -2   5  19      543.18      533.59     16.69 o 
  -1   5  19        4.30        7.21      4.76 o 
   0   5  19      207.42      238.83     13.77 o 
   1   5  19        7.29       14.18      5.98 o 
   2   5  19      429.58      383.13     16.05 o 
   3   5  19      106.46      128.59     12.22 o 
   4   5  19       89.12       73.83     10.40 o 
   5   5  19       26.77       28.50      6.95 o 
   6   5  19      230.13      212.23     13.07 o 
  -6   6  19        0.25       11.03     11.31 o 
  -5   6  19        1.29        4.30      9.94 o 
  -4   6  19       52.54       62.07     12.32 o 
  -3   6  19        7.07       10.55      9.32 o 
  -2   6  19       10.23       17.65      7.75 o 
  -1   6  19        0.92       18.19      7.39 o 
   0   6  19       97.49       81.43      9.61 o 
   1   6  19       63.00       70.21      9.17 o 
   2   6  19        1.21        7.20      6.31 o 
   3   6  19        1.22        5.52      8.00 o 
   4   6  19        7.96       14.77      8.65 o 
   5   6  19        6.19       -2.33      6.51 o 
  -4   7  19       60.46       46.45     18.70 o 
  -3   7  19       20.37       19.29     10.97 o 
  -2   7  19       74.13       98.21     14.32 o 
  -1   7  19        9.34       21.48     10.56 o 
   0   7  19        4.00       -2.79      7.34 o 
   1   7  19        3.51       11.40      7.42 o 
   2   7  19       28.01       29.35      8.51 o 
   3   7  19       19.19       14.80     10.04 o 
  -9   0  20        1.35       -1.11     10.07 o 
  -8   0  20       81.07       78.44     13.63 o 
  -7   0  20      481.16      451.14     25.11 o 
  -6   0  20      962.72      853.65     36.64 o 
  -5   0  20       91.58      167.01     14.09 o 
  -4   0  20       29.48       22.97      4.71 o 
  -3   0  20      286.34      324.57     16.80 o 
  -2   0  20     1322.22     1253.10     29.44 o 
  -1   0  20      113.83      106.79      5.36 o 
   0   0  20      529.41      456.34     24.57 o 
   1   0  20        4.72        8.41      3.77 o 
   2   0  20      734.00      747.09     43.02 o 
   3   0  20       13.55       19.35      7.59 o 
   4   0  20      325.21      321.70     17.08 o 
   5   0  20      485.68      448.29     25.74 o 
   6   0  20      163.59      138.36     14.82 o 
   7   0  20        2.15        6.08      9.06 o 
   8   0  20      244.11      197.63     20.44 o 
  -9   1  20      133.63      180.25     16.93 o 
  -8   1  20       17.13       32.78      7.82 o 
  -7   1  20        0.89        7.67      8.10 o 
  -6   1  20      232.74      206.07     11.50 o 
  -5   1  20      303.40      256.80      8.76 o 
  -4   1  20      471.28      457.35     11.48 o 
  -3   1  20      506.14      482.03     10.14 o 
  -2   1  20      241.95      256.72      6.44 o 
  -1   1  20       58.83       81.15      4.83 o 
   0   1  20      131.69      163.18      4.81 o 
   1   1  20       88.11      302.92     32.06 o 
   2   1  20       23.56       36.94      4.36 o 
   3   1  20       94.24      117.11      5.00 o 
   4   1  20       16.72        9.09      4.06 o 
   5   1  20      196.41      160.54      6.95 o 
   6   1  20       53.57       49.86      6.15 o 
   7   1  20        0.33       -5.68      5.88 o 
   8   1  20        8.21        8.96      7.59 o 
  -9   2  20      199.93      212.27     17.27 o 
  -8   2  20        6.02        9.84      8.46 o 
  -7   2  20       29.66       34.31      7.48 o 
  -6   2  20       68.13      119.85      9.65 o 
  -5   2  20     1238.66     1036.83     27.03 o 
  -4   2  20       59.65       69.10      5.14 o 
  -3   2  20      308.08      307.63      8.34 o 
  -2   2  20      568.18      539.98     11.29 o 
  -1   2  20      223.68      240.49      7.05 o 
   0   2  20       66.68       65.83      3.58 o 
   1   2  20     1020.73      926.22     16.83 o 
   2   2  20       20.94       28.03      4.89 o 
   3   2  20       99.32      108.44      7.57 o 
   4   2  20       33.66       31.41      5.69 o 
   5   2  20      120.51      128.39      6.98 o 
   6   2  20      120.85      134.19      7.80 o 
   7   2  20       11.12       30.47      6.29 o 
  -8   3  20        5.18        9.30      8.86 o 
  -7   3  20        9.85       -6.76      6.76 o 
  -6   3  20        1.43       11.10     11.67 o 
  -5   3  20       56.56       88.39      8.28 o 
  -4   3  20       11.98       29.20      5.45 o 
  -3   3  20       11.83       21.74      3.82 o 
  -2   3  20      371.96      342.00     10.85 o 
  -1   3  20       59.40       99.92      4.87 o 
   0   3  20        9.59        9.24      2.95 o 
   1   3  20       10.76        9.31      2.89 o 
   2   3  20      156.48      164.22      5.98 o 
   3   3  20      141.01      141.31      7.49 o 
   4   3  20       77.23       69.40      5.40 o 
   5   3  20       58.35       63.25      5.72 o 
   6   3  20       85.05       88.55      7.90 o 
   7   3  20        1.38        3.77      5.81 o 
  -8   4  20        0.06       -0.77      8.53 o 
  -7   4  20        4.79       15.33      8.64 o 
  -6   4  20      279.29      265.86     16.22 o 
  -5   4  20       57.86       77.29     10.01 o 
  -4   4  20       56.62       44.83      7.21 o 
  -3   4  20      151.77      166.16     10.43 o 
  -2   4  20      460.45      431.49     12.82 o 
  -1   4  20      523.89      495.11     12.77 o 
   0   4  20      419.40      381.37     11.33 o 
   1   4  20      271.09      250.72     11.38 o 
   2   4  20      207.61      197.05      8.98 o 
   3   4  20       11.00       15.99      5.39 o 
   4   4  20      443.27      370.75     13.05 o 
   5   4  20       90.95       98.73      8.31 o 
   6   4  20        1.26        7.66      5.90 o 
  -7   5  20        9.57       17.32     11.88 o 
  -6   5  20       14.76       41.10      9.81 o 
  -5   5  20       91.74      106.36     11.81 o 
  -4   5  20       60.26       74.36      8.69 o 
  -3   5  20      103.80       99.60      8.50 o 
  -2   5  20      290.03      271.65     12.92 o 
  -1   5  20       93.49       77.72      7.80 o 
   0   5  20      127.00      136.57     10.40 o 
   1   5  20       73.52       73.27      8.44 o 
   2   5  20        5.37       11.19      5.77 o 
   3   5  20       44.15       40.84      8.75 o 
   4   5  20       64.08       55.96     12.59 o 
   5   5  20        1.58        6.67      5.96 o 
   6   5  20       11.61       18.86      7.19 o 
  -6   6  20      174.26      168.55     19.21 o 
  -5   6  20        3.54       14.34     10.79 o 
  -4   6  20       65.10       88.82     13.89 o 
  -3   6  20       87.70       92.14     13.45 o 
  -2   6  20      200.16      181.52     13.68 o 
  -1   6  20       92.50       92.26     10.29 o 
   0   6  20       10.90       17.86      6.93 o 
   1   6  20      148.64      153.52     11.82 o 
   2   6  20        2.17        1.36      6.16 o 
   3   6  20       32.50        0.57      7.98 o 
   4   6  20      104.08      107.33     13.29 o 
   5   6  20      132.32      116.97     21.32 o 
  -4   7  20       12.36       22.90     12.22 o 
  -3   7  20       37.67       24.73     11.48 o 
  -2   7  20      351.17      313.55     22.02 o 
  -1   7  20       31.75       52.13     12.13 o 
   0   7  20       12.90        8.28      7.82 o 
   1   7  20       22.60       21.16      8.34 o 
   2   7  20        0.93        8.88      7.68 o 
   3   7  20        7.16        8.47      9.80 o 
  -9   1  21       43.35       85.12     15.68 o 
  -8   1  21        2.64       10.41      7.97 o 
  -7   1  21      250.31      239.24     12.89 o 
  -6   1  21      589.12      507.66     18.36 o 
  -5   1  21       25.57       61.96      6.46 o 
  -4   1  21      366.78      341.91      9.68 o 
  -3   1  21      179.39      167.57      5.77 o 
  -2   1  21      458.16      454.81      9.98 o 
  -1   1  21     2234.19     1968.48     30.62 o 
   0   1  21      990.04      986.24     19.51 o 
   1   1  21      107.00      211.45      9.56 o 
   2   1  21        0.09       14.80      5.01 o 
   3   1  21      383.28      361.71      9.86 o 
   4   1  21      424.18      394.84     14.39 o 
   5   1  21        0.16       20.68      3.71 o 
   6   1  21       49.79       58.34      6.19 o 
   7   1  21      114.19      129.17     12.89 o 
  -9   2  21       20.50       34.71     13.10 o 
  -8   2  21        2.70        4.08      7.99 o 
  -7   2  21       48.21       58.08     10.76 o 
  -6   2  21       61.93       81.11      8.58 o 
  -5   2  21      471.81      385.31     15.14 o 
  -4   2  21      103.79      117.87      6.26 o 
  -3   2  21       93.19       96.42      5.30 o 
  -2   2  21      269.13      260.15      7.16 o 
  -1   2  21        9.51      147.72     13.26 o 
   0   2  21       22.74       30.56      2.96 o 
   1   2  21      108.88      432.11     23.53 o 
   2   2  21       29.74       41.67      4.65 o 
   3   2  21      140.03      132.80      8.35 o 
   4   2  21       36.26       63.42     14.78 o 
   5   2  21        0.08        3.67      3.47 o 
   6   2  21       42.47       64.22      8.26 o 
   7   2  21        4.10        4.08      5.95 o 
  -8   3  21      219.17      246.18     21.71 o 
  -7   3  21      166.70      173.09     16.26 o 
  -6   3  21        9.36        4.07      7.08 o 
  -5   3  21        5.08       -3.68      6.06 o 
  -4   3  21       29.03       31.34      6.34 o 
  -3   3  21      202.27      199.17      8.17 o 
  -2   3  21      155.75      150.49      7.59 o 
  -1   3  21       58.93       60.26      5.19 o 
   0   3  21      464.24      495.22     12.81 o 
   1   3  21      137.21      203.53     11.25 o 
   2   3  21      253.33      215.00      7.90 o 
   3   3  21      141.58      221.45      9.38 o 
   4   3  21        0.08        1.32      3.35 o 
   5   3  21        1.97        9.56      4.07 o 
   6   3  21        4.41        4.84      5.04 o 
   7   3  21       66.35       99.03      9.11 o 
  -8   4  21       82.67      117.61     17.22 o 
  -7   4  21       45.82       40.52     11.99 o 
  -6   4  21       57.52      115.44     24.01 o 
  -5   4  21      109.61      137.57     12.22 o 
  -4   4  21        3.06       -0.96      5.69 o 
  -3   4  21       91.61       89.41      8.45 o 
  -2   4  21       82.90       87.25      6.98 o 
  -1   4  21       27.96       44.42      5.76 o 
   0   4  21       12.51       17.37      4.49 o 
   1   4  21      157.60      148.04      8.31 o 
   2   4  21       79.64       64.78      6.02 o 
   3   4  21      175.00      152.57     11.56 o 
   4   4  21       10.17       22.49      5.44 o 
   5   4  21        3.37        7.43      5.10 o 
   6   4  21        3.07        7.87      5.64 o 
  -7   5  21       79.16       81.91     15.27 o 
  -6   5  21       55.03       49.92     12.91 o 
  -5   5  21        1.22       24.08     15.47 o 
  -4   5  21      131.00      152.70     15.71 o 
  -3   5  21      396.45      341.80     15.02 o 
  -2   5  21       59.31       90.13     13.15 o 
  -1   5  21        0.93        8.78      5.48 o 
   0   5  21      517.32      489.26     19.39 o 
   1   5  21       62.05      100.36      9.22 o 
   2   5  21       32.66       37.44      8.38 o 
   3   5  21      198.69      190.17     14.30 o 
   4   5  21      129.73      139.65     13.05 o 
   5   5  21       47.82       55.60      9.02 o 
  -6   6  21        8.21       21.93     12.02 o 
  -5   6  21        0.24       -6.14      9.86 o 
  -4   6  21        4.71       21.35     10.07 o 
  -3   6  21        3.66       -2.38      8.54 o 
  -2   6  21        2.66        4.40      7.38 o 
  -1   6  21       10.34       17.22      8.26 o 
   0   6  21        1.00        6.26      8.99 o 
   1   6  21       54.05       48.52      8.57 o 
   2   6  21      218.29      200.02     13.19 o 
   3   6  21       70.39       60.69     11.21 o 
   4   6  21       38.24       24.56      9.42 o 
  -4   7  21       69.84       84.40     15.34 o 
  -3   7  21       72.31      103.87     15.38 o 
  -2   7  21        0.32        8.95     10.23 o 
  -1   7  21       85.55      102.16     14.59 o 
   0   7  21        3.21       -5.77      7.54 o 
   1   7  21       95.87       84.23     10.84 o 
   2   7  21       82.80       66.53     10.13 o 
  -9   0  22      183.33      198.79     29.04 o 
  -8   0  22        2.30        7.13     14.54 o 
  -7   0  22       24.25       33.09     10.39 o 
  -6   0  22      169.71      141.69     14.32 o 
  -5   0  22      945.80      739.22     32.04 o 
  -4   0  22      788.34      684.59     19.79 o 
  -3   0  22      167.13      159.08      8.00 o 
  -2   0  22     1386.17     1294.63     27.68 o 
  -1   0  22      543.60      477.25     11.81 o 
   0   0  22     2741.97     2823.19     68.24 o 
   1   0  22     1255.72     1094.53     39.62 o 
   2   0  22      456.49      431.40     29.46 o 
   3   0  22        6.29       10.92      7.97 o 
   5   0  22      274.41      229.66     15.80 o 
   6   0  22      669.19      562.38     32.20 o 
   7   0  22        3.22        1.05      8.15 o 
  -9   1  22       39.03       60.09     14.63 o 
  -8   1  22      121.16      138.36     16.56 o 
  -7   1  22       16.99       25.44      8.80 o 
  -6   1  22       65.87       74.88      8.24 o 
  -5   1  22       24.63       25.88      6.04 o 
  -4   1  22        8.88        9.56      3.36 o 
  -3   1  22      111.27       92.70      5.18 o 
  -2   1  22      636.26      601.61     15.90 o 
  -1   1  22     1107.27     1049.62     18.81 o 
   0   1  22      160.31      189.91      6.08 o 
   1   1  22      317.58      348.17     10.10 o 
   2   1  22        1.69       10.71      8.39 o 
   3   1  22       90.00       92.41      5.29 o 
   4   1  22      149.74      118.77      7.61 o 
   5   1  22      150.12      123.19      7.48 o 
   6   1  22       81.54       81.03      6.92 o 
   7   1  22       17.36       23.65      7.20 o 
  -8   2  22      107.85      104.67     15.83 o 
  -7   2  22       26.20       28.16      8.85 o 
  -6   2  22       70.10       84.55     10.14 o 
  -5   2  22      384.38      323.05     15.97 o 
  -4   2  22       44.80       47.80      5.34 o 
  -3   2  22       20.31       19.77      3.62 o 
  -2   2  22      727.44      640.67     13.91 o 
  -1   2  22     3068.80     2919.23     53.11 o 
   0   2  22      817.41      774.24     15.00 o 
   1   2  22       62.00       82.58      4.49 o 
   2   2  22      714.02      663.08     22.05 o 
   3   2  22        9.50       25.04      5.16 o 
   4   2  22       39.10       44.99      6.33 o 
   5   2  22      206.86      167.40      8.44 o 
   6   2  22      118.29      145.82      7.83 o 
   7   2  22       95.48      118.78      9.07 o 
  -8   3  22        0.13       13.09     11.09 o 
  -7   3  22        3.07        3.74      9.59 o 
  -6   3  22        4.27       45.89      9.01 o 
  -5   3  22        3.56        7.19      6.54 o 
  -4   3  22       58.33       50.50      7.26 o 
  -3   3  22      143.09      138.45      8.36 o 
  -2   3  22      369.09      365.11     11.58 o 
  -1   3  22     1153.05     1058.19     23.86 o 
   0   3  22       24.89       29.23      4.52 o 
   1   3  22       53.26       70.63      4.99 o 
   2   3  22        5.60        9.42      3.39 o 
   3   3  22      229.19      211.08      9.75 o 
   4   3  22       31.62       44.88      4.46 o 
   5   3  22       17.80       12.82      5.10 o 
   6   3  22        0.13       11.18      5.16 o 
   7   3  22        4.33       17.19      6.30 o 
  -7   4  22       28.80       26.43     11.38 o 
  -6   4  22      150.05      162.42     21.65 o 
  -5   4  22        7.98        0.63     12.52 o 
  -4   4  22      196.38      193.68     16.36 o 
  -3   4  22        3.66       -5.94      5.94 o 
  -2   4  22      358.10      349.65     16.25 o 
  -1   4  22        7.10       18.81      6.04 o 
   0   4  22      809.71      818.50     20.83 o 
   1   4  22      390.00      374.47     15.72 o 
   2   4  22       15.75       12.01      4.53 o 
   3   4  22      458.45      414.80     16.49 o 
   4   4  22       80.81       74.96      7.11 o 
   5   4  22       21.66       45.98      6.51 o 
   6   4  22       80.27       65.71      7.99 o 
  -7   5  22        3.90        9.99     10.98 o 
  -6   5  22        0.25        2.56     11.62 o 
  -5   5  22        1.94       11.25     11.94 o 
  -4   5  22       19.17       10.11      9.73 o 
  -3   5  22       29.53       31.13      7.28 o 
  -2   5  22      283.45      276.70     13.16 o 
  -1   5  22      191.75      177.02     12.20 o 
   0   5  22      184.72      189.72     12.01 o 
   1   5  22       12.75       30.25      6.84 o 
   2   5  22        1.40        3.80      5.62 o 
   3   5  22        8.56        9.26      7.50 o 
   4   5  22        6.11        6.77      7.18 o 
   5   5  22        2.21        8.31      6.07 o 
  -5   6  22       85.71       83.41     14.94 o 
  -4   6  22       64.47       83.53     22.56 o 
  -3   6  22        0.19        7.85     10.36 o 
  -2   6  22       51.34       58.15      9.92 o 
  -1   6  22       38.49       53.50      9.19 o 
   0   6  22       70.13       78.02      9.67 o 
   1   6  22        4.88        8.47      6.77 o 
   2   6  22      158.46      162.68     12.14 o 
   3   6  22        0.94        1.00      8.16 o 
   4   6  22       33.63       24.13      9.78 o 
  -3   7  22       44.13       28.84     23.26 o 
  -2   7  22        0.04        4.99     12.08 o 
  -1   7  22       54.33       60.21     12.86 o 
   0   7  22        2.43       -5.89      7.47 o 
   1   7  22        4.96        6.29      7.64 o 
   2   7  22       35.77       34.77      9.19 o 
  -8   1  23       28.88       17.94     11.20 o 
  -7   1  23       99.81      112.26     14.59 o 
  -6   1  23      385.31      344.34     21.21 o 
  -5   1  23      406.04      324.92     15.89 o 
  -4   1  23        0.06       -2.99      2.99 o 
  -3   1  23      221.29      210.46      7.21 o 
  -2   1  23     2969.10     2613.38     48.02 o 
  -1   1  23      372.67      396.15      9.09 o 
   0   1  23        8.55       14.94      3.01 o 
   1   1  23      491.80      608.86     15.44 o 
   2   1  23      322.19      380.08     10.54 o 
   3   1  23       27.48       28.74      4.39 o 
   4   1  23      254.64      238.64     11.81 o 
   5   1  23      316.47      263.37     10.53 o 
   6   1  23      242.51      237.82     10.55 o 
   7   1  23       34.76       42.41      7.59 o 
  -8   2  23      213.46      262.66     22.11 o 
  -7   2  23        8.66       12.79     10.17 o 
  -6   2  23      448.13      343.36     21.53 o 
  -5   2  23       55.63       54.31      8.66 o 
  -4   2  23       31.03       35.65      6.48 o 
  -3   2  23       79.17       81.43      5.79 o 
  -2   2  23       26.43       24.82      4.18 o 
  -1   2  23      301.67      333.19     10.23 o 
   0   2  23       17.25       38.62      4.01 o 
   1   2  23      139.38      136.46      6.44 o 
   2   2  23       97.97       91.86      7.46 o 
   3   2  23      372.48      323.44     13.55 o 
   4   2  23      195.53      182.16     10.26 o 
   5   2  23        7.80       10.92      4.76 o 
   6   2  23        9.66        9.26      4.25 o 
   7   2  23        1.19        0.09      5.19 o 
  -8   3  23       19.09        9.92     11.60 o 
  -7   3  23       67.64       75.03     13.83 o 
  -6   3  23      547.57      422.81     24.58 o 
  -5   3  23      161.37      156.92     28.71 o 
  -4   3  23      182.82      193.21     13.37 o 
  -3   3  23     1498.82     1328.78     45.82 o 
  -2   3  23       14.70       30.16      5.74 o 
  -1   3  23      171.53      187.74     10.67 o 
   0   3  23     1422.77     1366.38     32.14 o 
   1   3  23      127.30      139.71      8.54 o 
   2   3  23       17.77       26.47      4.64 o 
   3   3  23      288.74      234.82      9.82 o 
   4   3  23       94.16      104.19      6.13 o 
   5   3  23      118.81      119.84      6.99 o 
   6   3  23       13.57       13.38      5.38 o 
  -7   4  23        1.62       14.45     10.60 o 
  -6   4  23       37.12       37.01     11.79 o 
  -5   4  23       55.67       57.30     11.97 o 
  -4   4  23        0.12       18.37      8.79 o 
  -3   4  23      129.57      104.36     10.61 o 
  -2   4  23        0.41       -0.97      6.00 o 
  -1   4  23      614.39      559.50     16.34 o 
   0   4  23       28.51       44.57      6.09 o 
   1   4  23       43.41       56.75      6.05 o 
   2   4  23       33.98       58.80      6.00 o 
   3   4  23      115.76      130.47      9.42 o 
   4   4  23       31.56       22.10      5.50 o 
   5   4  23        1.28       27.89      5.78 o 
   6   4  23        0.29        4.05      5.88 o 
  -6   5  23       25.36       30.24     11.09 o 
  -5   5  23        5.13       -2.70     10.59 o 
  -4   5  23       27.19       11.50      9.73 o 
  -3   5  23       61.58       64.98      8.60 o 
  -2   5  23        1.47        7.45      6.71 o 
  -1   5  23      158.87      156.81     11.67 o 
   0   5  23        0.01       -4.95      5.78 o 
   1   5  23      218.90      171.16     11.06 o 
   2   5  23       20.40       11.20      6.00 o 
   3   5  23      147.35      125.50     12.49 o 
   4   5  23      192.41      167.87     14.14 o 
   5   5  23       99.43      128.31     10.22 o 
  -5   6  23        3.07       -0.01     10.90 o 
  -4   6  23        8.45       11.24     10.49 o 
  -3   6  23        3.51       12.09      9.93 o 
  -2   6  23      423.61      390.01     19.22 o 
  -1   6  23      147.18      160.57     17.38 o 
   0   6  23       41.13       26.23      8.08 o 
   1   6  23       38.04       39.05      8.12 o 
   2   6  23        1.17        4.11      6.58 o 
   3   6  23       72.06       62.58     11.51 o 
  -2   7  23       80.57       63.12     13.95 o 
  -1   7  23       11.29       11.26     10.59 o 
   0   7  23        2.91        1.86      8.02 o 
   1   7  23        8.60        6.69      8.00 o 
  -8   0  24        6.27       14.29     15.49 o 
  -7   0  24      329.66      373.32     33.29 o 
  -6   0  24      529.08      447.45     34.62 o 
  -5   0  24      503.23      502.40     35.40 o 
  -4   0  24       34.13       29.08      6.32 o 
  -3   0  24      128.50      126.89      9.06 o 
  -2   0  24       68.02      104.25      7.93 o 
  -1   0  24     4048.19     3722.92     79.30 o 
   0   0  24     2019.81     2008.02     49.53 o 
   1   0  24     1743.91     1644.72     58.04 o 
   2   0  24      186.84      149.80     16.82 o 
   5   0  24        8.97       11.69      6.64 o 
   6   0  24       33.10       30.13      8.57 o 
   7   0  24       84.60      103.87     13.41 o 
  -8   1  24        2.92       11.66     20.16 o 
  -7   1  24        0.42       -2.85      8.83 o 
  -6   1  24       52.26      106.11     13.43 o 
  -5   1  24      153.36      130.34     19.51 o 
  -4   1  24       85.44       89.31      7.18 o 
  -3   1  24       80.98       83.96      6.35 o 
  -2   1  24      797.32      769.00     19.04 o 
  -1   1  24     1955.63     1878.18     33.77 o 
   0   1  24      377.58      426.93     10.37 o 
   1   1  24       49.39       63.96      4.75 o 
   2   1  24      162.32      168.73      6.56 o 
   3   1  24      379.52      358.49     13.79 o 
   4   1  24      389.87      303.45     13.67 o 
   5   1  24        5.75       22.78      5.77 o 
   6   1  24       31.21       61.17      8.81 o 
   7   1  24       12.72       20.56      6.58 o 
  -8   2  24      111.80      118.84     16.75 o 
  -7   2  24      335.61      276.05     20.78 o 
  -6   2  24      212.47      209.92     18.07 o 
  -5   2  24        8.00       14.10      8.93 o 
  -4   2  24     1049.20      865.50     30.74 o 
  -3   2  24      165.46      195.05      9.73 o 
  -2   2  24      154.71      198.89      9.79 o 
  -1   2  24       69.51       94.76      7.07 o 
   0   2  24     2420.69     2518.00     49.78 o 
   1   2  24      185.12      329.32     20.51 o 
   2   2  24       47.01       55.59      6.68 o 
   3   2  24      358.08      341.36     16.88 o 
   4   2  24       41.94       54.94      9.50 o 
   5   2  24       54.85       52.77      6.04 o 
   6   2  24       11.86       13.03      5.28 o 
  -8   3  24        2.68        5.55     11.50 o 
  -7   3  24        1.64        9.73     10.01 o 
  -6   3  24       49.60       59.68     12.24 o 
  -5   3  24        3.65        5.82      8.25 o 
  -4   3  24        6.82       10.65      8.36 o 
  -3   3  24       36.23       47.04      7.97 o 
  -2   3  24       91.37       98.41      8.05 o 
  -1   3  24       65.20       83.43      7.30 o 
   0   3  24       16.05       33.80      4.80 o 
   1   3  24      242.28      306.54     16.13 o 
   2   3  24       12.80       21.21      3.72 o 
   3   3  24       21.34       21.06      6.59 o 
   4   3  24        5.63        5.77      4.35 o 
   5   3  24       38.18       33.16      5.98 o 
   6   3  24       85.51       98.77      7.86 o 
  -7   4  24       88.30      110.25     16.00 o 
  -6   4  24       27.50       67.86     25.67 o 
  -5   4  24        0.63       14.07      9.67 o 
  -4   4  24       74.06       87.28     12.43 o 
  -3   4  24      195.13      195.14     13.43 o 
  -2   4  24       22.74       33.97      7.64 o 
  -1   4  24       57.27       81.63      7.52 o 
   0   4  24      344.82      342.81     14.04 o 
   1   4  24      204.93      213.63      9.79 o 
   2   4  24      139.49      145.62      8.11 o 
   3   4  24      191.12      175.74     12.32 o 
   4   4  24       72.78       81.80      7.26 o 
   5   4  24        0.61        8.43      5.08 o 
  -6   5  24        2.69       44.23     22.84 o 
  -5   5  24        3.27       -0.07     16.64 o 
  -4   5  24        0.49       10.85      9.49 o 
  -3   5  24       11.80       30.12      8.39 o 
  -2   5  24        1.08       11.05      6.90 o 
  -1   5  24        0.95       26.34      7.34 o 
   0   5  24        0.32        1.47      6.04 o 
   1   5  24        0.02       14.96      6.34 o 
   2   5  24        8.75        6.42      5.95 o 
   3   5  24        1.45       11.15      7.51 o 
   4   5  24        1.53        4.75      5.61 o 
  -5   6  24        4.55       19.42     11.77 o 
  -4   6  24       34.78       56.00     13.41 o 
  -3   6  24        8.25       22.88     10.82 o 
  -2   6  24        0.02       24.09      8.96 o 
  -1   6  24        3.67       13.45      7.87 o 
   0   6  24       83.73       85.21     10.18 o 
   1   6  24        0.20        5.42      6.78 o 
   2   6  24       29.13       25.93      7.59 o 
   3   6  24      129.59      118.71     20.14 o 
  -1   7  24       14.31       15.57     10.93 o 
   0   7  24       54.44       54.19     10.49 o 
  -8   1  25       50.48       26.42     12.12 o 
  -7   1  25       50.49       68.20     13.23 o 
  -6   1  25        0.89       12.22      9.47 o 
  -5   1  25      291.25      214.42     16.37 o 
  -4   1  25        3.26       21.99      5.29 o 
  -3   1  25       78.06       86.23      6.60 o 
  -2   1  25      719.75      719.56     18.28 o 
  -1   1  25       74.68      120.46      6.18 o 
   0   1  25       93.77      136.50      5.68 o 
   1   1  25        4.71       17.96      4.40 o 
   2   1  25       81.17      103.54      6.85 o 
   3   1  25      114.93       99.07      6.76 o 
   4   1  25       94.32       85.60      7.34 o 
   5   1  25       50.92       76.52      7.83 o 
   6   1  25      408.71      378.51     24.86 o 
  -8   2  25       64.63       91.12     15.90 o 
  -7   2  25        3.09       -2.94      9.48 o 
  -6   2  25       36.70       48.76     11.27 o 
  -5   2  25       40.40       45.55     10.45 o 
  -4   2  25       25.16       63.53      8.94 o 
  -3   2  25       72.94       71.95     11.94 o 
  -2   2  25      116.44      131.23      7.52 o 
  -1   2  25     2396.27     2236.38     50.07 o 
   0   2  25     1262.76     1402.59     32.57 o 
   1   2  25      135.53      149.30      6.31 o 
   2   2  25       47.24       41.93      6.15 o 
   3   2  25       90.17       82.29      7.48 o 
   4   2  25       28.02       18.61      6.09 o 
   5   2  25       12.12       16.92      7.87 o 
   6   2  25       49.73       76.57      9.28 o 
  -7   3  25       56.06       55.38     21.49 o 
  -6   3  25      113.77       82.16     13.46 o 
  -5   3  25       85.80       81.81     12.58 o 
  -4   3  25      294.78      250.54     17.47 o 
  -3   3  25       22.20       42.01      7.84 o 
  -2   3  25      251.57      232.24     11.28 o 
  -1   3  25      898.23      901.30     25.69 o 
   0   3  25        9.26       18.34      5.74 o 
   1   3  25       66.33      117.55      7.64 o 
   2   3  25       21.43       37.44      6.91 o 
   3   3  25      501.48      419.12     20.10 o 
   4   3  25      167.22      150.25      8.80 o 
   5   3  25      137.13      135.83      8.96 o 
   6   3  25        0.24       -4.03      6.92 o 
  -7   4  25       28.50       23.52     12.43 o 
  -6   4  25        2.34      -12.01     16.42 o 
  -5   4  25        3.12       -2.02      8.65 o 
  -4   4  25        1.91        9.33      9.11 o 
  -3   4  25        1.90       30.34     14.15 o 
  -2   4  25      580.23      539.51     21.79 o 
  -1   4  25      487.98      482.14     23.64 o 
   0   4  25       13.79       22.57      6.42 o 
   1   4  25        4.34       30.70      5.45 o 
   2   4  25       15.47       21.24      5.15 o 
   3   4  25       21.06       20.70      7.06 o 
   4   4  25        2.95       -0.76      4.58 o 
   5   4  25        7.93        8.99      5.10 o 
  -6   5  25        6.73        7.49     17.33 o 
  -5   5  25       66.98       89.97     14.53 o 
  -4   5  25       16.45       22.62     10.75 o 
  -3   5  25       52.72       63.77      9.87 o 
  -2   5  25        9.11        5.87      6.97 o 
  -1   5  25      394.48      337.61     16.40 o 
   0   5  25        4.61        6.32      6.41 o 
   1   5  25        2.14        5.64      6.02 o 
   2   5  25      129.78      139.56     10.20 o 
   3   5  25       44.72       57.33     10.02 o 
   4   5  25        0.39       -1.72      6.69 o 
  -4   6  25       10.90       18.66     12.64 o 
  -3   6  25       44.67       32.00     11.73 o 
  -2   6  25        4.46        9.80      9.20 o 
  -1   6  25      119.07      135.96     12.48 o 
   0   6  25        3.85        4.63      7.22 o 
   1   6  25      118.23      121.09     11.22 o 
   2   6  25       28.74       31.95      7.89 o 
   3   6  25       28.37       16.61     14.33 o 
  -8   0  26       23.47       31.15     17.84 o 
  -7   0  26      163.74      145.87     23.88 o 
  -6   0  26      157.97      196.12     24.65 o 
  -5   0  26       33.12       47.51     14.01 o 
  -4   0  26      452.12      332.31     19.23 o 
  -3   0  26       53.47       75.46      7.91 o 
  -2   0  26      321.85      345.71     13.67 o 
  -1   0  26     1042.45      945.07     26.61 o 
   0   0  26      137.41      122.52      8.10 o 
   1   0  26        9.09       10.44      3.86 o 
   2   0  26       20.82       46.84     12.33 o 
   5   0  26      163.08      149.45     12.89 o 
  -8   1  26       73.26       98.38     16.19 o 
  -7   1  26       29.03       35.79     11.60 o 
  -6   1  26        1.18        7.62      8.96 o 
  -5   1  26       19.55       26.78     11.27 o 
  -4   1  26      105.26      108.45     10.08 o 
  -3   1  26      262.45      228.32     10.27 o 
  -2   1  26      172.48      191.27      8.52 o 
  -1   1  26      195.62      207.36      7.84 o 
   0   1  26      327.49      355.80     10.36 o 
   1   1  26       82.66       92.60      7.20 o 
   2   1  26      180.17      163.33     11.50 o 
   3   1  26      350.50      264.76     12.18 o 
   4   1  26        2.00        2.96      4.37 o 
   5   1  26        2.03        0.81      4.82 o 
   6   1  26       10.29        9.59      8.39 o 
  -8   2  26      131.82      120.72     17.77 o 
  -7   2  26       60.67       54.91     12.93 o 
  -6   2  26      314.99      247.56     21.09 o 
  -5   2  26        1.54       16.84      8.95 o 
  -4   2  26       55.24       46.35      9.95 o 
  -3   2  26      344.96      334.88     16.36 o 
  -2   2  26        6.90        7.10      4.66 o 
  -1   2  26        7.82       39.38      6.18 o 
   0   2  26      144.93      190.14      8.29 o 
   1   2  26      494.14      476.23     18.27 o 
   2   2  26       18.51       22.93      5.69 o 
   3   2  26        5.46        0.85      4.78 o 
   4   2  26      173.60      165.49     11.35 o 
   5   2  26      143.54      145.33     11.32 o 
   6   2  26        3.41        4.62      5.00 o 
  -7   3  26       24.02       47.81     13.09 o 
  -6   3  26       11.80       19.60     10.52 o 
  -5   3  26       30.88       33.28     10.32 o 
  -4   3  26      213.98      195.71     16.59 o 
  -3   3  26        4.01       17.06      6.96 o 
  -2   3  26      369.59      334.16     13.83 o 
  -1   3  26      573.53      587.67     18.87 o 
   0   3  26       14.64       23.77      6.02 o 
   1   3  26       25.48       34.47      5.77 o 
   2   3  26        6.63        3.70      4.40 o 
   3   3  26      134.13      137.39     11.87 o 
   4   3  26       24.49       35.42      6.71 o 
   5   3  26        3.75        3.23      4.80 o 
  -6   4  26       58.57       51.78     12.97 o 
  -5   4  26      148.61      168.29     17.08 o 
  -4   4  26       35.40       50.30     11.36 o 
  -3   4  26       16.48       22.90      7.96 o 
  -2   4  26       12.61       38.65      9.55 o 
  -1   4  26      669.11      598.45     27.41 o 
   0   4  26      394.62      385.72     16.00 o 
   1   4  26       22.15       40.80      6.36 o 
   2   4  26      509.24      411.85     15.57 o 
   3   4  26       33.99       39.84      7.91 o 
   4   4  26      100.06      103.34      7.77 o 
   5   4  26      139.85      129.47     11.74 o 
  -5   5  26       78.53       85.39     14.53 o 
  -4   5  26       18.18       21.97     10.75 o 
  -3   5  26      165.90      169.66     13.58 o 
  -2   5  26       87.84       84.83     10.26 o 
  -1   5  26       47.38       50.48      8.76 o 
   0   5  26        6.97        1.77      6.55 o 
   1   5  26       67.48       67.64      8.45 o 
   2   5  26       65.52       67.09      8.10 o 
   3   5  26       28.66       29.20      8.93 o 
   4   5  26        0.82       -2.62      5.44 o 
  -4   6  26        8.90       13.22     11.45 o 
  -3   6  26       53.97       93.95     14.83 o 
  -2   6  26      227.50      252.20     16.62 o 
  -1   6  26        3.25       11.86      8.06 o 
   0   6  26       42.63       42.89     10.04 o 
   1   6  26      111.16      114.51     11.22 o 
   2   6  26        5.32        5.34      6.96 o 
  -8   1  27       44.59       34.63     13.21 o 
  -7   1  27      127.13      112.01     23.00 o 
  -6   1  27       61.01       84.37     13.31 o 
  -5   1  27       12.37       26.67      9.38 o 
  -4   1  27       70.06      101.06     12.14 o 
  -3   1  27       41.57       62.05      6.32 o 
  -2   1  27       24.22       34.83      5.08 o 
  -1   1  27      127.10      140.76      7.49 o 
   0   1  27      331.84      354.34     10.52 o 
   1   1  27      146.33      161.03     10.48 o 
   2   1  27       27.63       36.80      5.31 o 
   3   1  27       83.68      107.87      7.91 o 
   4   1  27      461.00      405.41     24.09 o 
   5   1  27        2.85       13.52      5.38 o 
   6   1  27       78.83       80.73     11.80 o 
  -7   2  27        6.14        4.34      9.92 o 
  -6   2  27       34.30       63.56     22.95 o 
  -5   2  27       14.34       14.36      9.34 o 
  -4   2  27        6.00        7.74      8.06 o 
  -3   2  27       46.09       52.32     13.34 o 
  -2   2  27       26.34       34.41      6.22 o 
  -1   2  27        0.14       44.67      6.63 o 
   0   2  27        2.30        3.34      4.03 o 
   1   2  27      205.82      211.68      8.94 o 
   2   2  27       42.34       52.44      6.81 o 
   3   2  27       33.04       23.70      7.25 o 
   4   2  27        7.46       10.52      8.45 o 
   5   2  27        0.08       -3.82      5.78 o 
   6   2  27       53.81       78.07      9.89 o 
  -7   3  27      215.74      263.45     26.49 o 
  -6   3  27       63.75       45.36     12.21 o 
  -5   3  27       23.43       33.14     10.64 o 
  -4   3  27       81.85       77.17     11.66 o 
  -3   3  27        4.01       10.36      6.78 o 
  -2   3  27       26.97       31.86      7.68 o 
  -1   3  27        1.90       18.40      6.29 o 
   0   3  27      207.12      231.48     11.92 o 
   1   3  27       20.67       34.36      5.87 o 
   2   3  27        0.02        5.38      4.56 o 
   3   3  27      107.63      135.74     11.88 o 
   4   3  27       37.92       36.21      8.17 o 
   5   3  27       13.03       25.91      6.46 o 
  -6   4  27       73.67       68.67     13.87 o 
  -5   4  27      243.27      255.96     29.18 o 
  -4   4  27       20.81        9.33      9.53 o 
  -3   4  27       28.51       23.17      8.85 o 
  -2   4  27        6.56        7.51      8.32 o 
  -1   4  27      400.91      370.06     20.38 o 
   0   4  27      342.77      307.94     14.23 o 
   1   4  27      119.13      131.71      9.31 o 
   2   4  27       18.45       27.27      5.71 o 
   3   4  27       36.42       36.94      7.89 o 
   4   4  27       22.99       24.66      7.44 o 
  -5   5  27        0.35       22.17     11.59 o 
  -4   5  27       75.02       95.80     14.55 o 
  -3   5  27       53.11       57.25     10.02 o 
  -2   5  27       34.83       50.72      9.06 o 
  -1   5  27      275.60      249.79     14.42 o 
   0   5  27        0.04        4.89      6.56 o 
   1   5  27       53.55       70.79      8.81 o 
   2   5  27        5.25       16.96      6.21 o 
   3   5  27      194.58      188.70     15.14 o 
  -3   6  27       50.87       55.26     13.39 o 
  -2   6  27      189.67      180.38     19.22 o 
  -1   6  27       85.35       92.37     17.01 o 
   0   6  27       72.08       70.95     10.10 o 
   1   6  27       38.72       50.78      9.15 o 
  -7   0  28        0.03        7.34     14.64 o 
  -6   0  28        1.01       -5.20     11.90 o 
  -5   0  28      105.76      124.52     19.74 o 
  -4   0  28      486.12      413.84     31.53 o 
  -3   0  28       33.51       45.89      9.37 o 
  -2   0  28        5.39        5.01      5.21 o 
  -1   0  28      852.93      806.34     23.98 o 
   0   0  28     1492.08     1547.15     46.60 o 
   1   0  28      108.00      108.64      7.08 o 
   5   0  28      113.68      115.11     11.97 o 
  -7   1  28       21.39       49.94     15.21 o 
  -6   1  28       50.65       96.07     13.91 o 
  -5   1  28       23.31       30.28      9.97 o 
  -4   1  28       60.34       68.12     10.89 o 
  -3   1  28      270.85      235.34     10.35 o 
  -2   1  28      117.20      130.97      7.69 o 
  -1   1  28       27.30       39.69      4.79 o 
   0   1  28       86.13      115.92      6.34 o 
   1   1  28       14.54       41.11      5.92 o 
   2   1  28        0.88        4.16      4.77 o 
   3   1  28        2.56        5.23      4.51 o 
   4   1  28        6.22        6.57      7.20 o 
   5   1  28        0.52       -0.49      4.86 o 
   6   1  28        0.65       -6.71      7.09 o 
  -7   2  28       84.68      107.77     16.08 o 
  -6   2  28       37.01       28.55     11.19 o 
  -5   2  28       74.65       57.79     12.00 o 
  -4   2  28       17.06       20.34      9.08 o 
  -3   2  28       19.76       19.52      7.34 o 
  -2   2  28      391.45      374.17     22.77 o 
  -1   2  28       51.58       68.64      6.86 o 
   0   2  28       57.21       75.95      6.81 o 
   1   2  28       46.86       42.09      6.97 o 
   2   2  28       96.99      111.20      8.91 o 
   3   2  28      102.38      107.79      9.55 o 
   4   2  28       11.50       15.11      6.33 o 
   5   2  28       54.39       74.77      9.13 o 
  -7   3  28       23.18       28.07     13.82 o 
  -6   3  28        5.86       -2.88      9.35 o 
  -5   3  28       14.54       19.42     10.16 o 
  -4   3  28        2.60        8.45     15.91 o 
  -3   3  28      125.91      150.53     20.63 o 
  -2   3  28        6.24        7.52      7.24 o 
  -1   3  28       88.06       83.35      8.88 o 
   0   3  28        3.19       13.01      5.71 o 
   1   3  28        2.34        6.80      4.98 o 
   2   3  28        1.30        9.24      4.85 o 
   3   3  28       52.77       42.19      8.36 o 
   4   3  28       58.26       58.08      9.30 o 
   5   3  28        1.36        7.51      9.87 o 
  -6   4  28       10.78        7.29     10.80 o 
  -5   4  28       84.28       76.89     13.95 o 
  -4   4  28       21.19       16.59     17.70 o 
  -3   4  28       45.76       53.97     11.45 o 
  -2   4  28       14.37       42.96     18.03 o 
  -1   4  28       74.48      100.19     11.87 o 
   0   4  28       22.05       37.16      7.05 o 
   1   4  28        0.41        7.14      5.49 o 
   2   4  28       14.57       15.56      5.42 o 
   3   4  28       82.30       89.47      9.95 o 
   4   4  28        0.34       -0.36      6.37 o 
  -4   5  28       34.59       19.37     11.05 o 
  -3   5  28       24.50       29.01      8.78 o 
  -2   5  28      119.63      137.75     12.37 o 
  -1   5  28       90.74      123.41     11.43 o 
   0   5  28       76.22       65.84      9.03 o 
   1   5  28        1.60        3.25      6.28 o 
   2   5  28       42.26       28.10      6.97 o 
   3   5  28       11.27       21.13      8.69 o 
  -2   6  28       18.44       26.11      9.49 o 
  -1   6  28      283.07      250.38     15.97 o 
   0   6  28       13.96       16.96      8.18 o 
  -7   1  29       28.77       43.27     24.16 o 
  -6   1  29      102.49      174.85     17.41 o 
  -5   1  29      149.93      152.31     15.74 o 
  -4   1  29       57.73       46.28     14.43 o 
  -3   1  29        0.76       13.98      5.72 o 
  -2   1  29      345.81      327.78     17.02 o 
  -1   1  29      388.39      373.51     12.72 o 
   0   1  29        0.17        1.55      3.92 o 
   1   1  29       43.57       60.71      8.49 o 
   2   1  29      193.22      180.37     10.47 o 
   3   1  29       14.50        4.21      6.74 o 
   4   1  29      140.88      114.86     12.19 o 
   5   1  29      109.58      126.07     14.26 o 
  -7   2  29        0.62        2.41     10.91 o 
  -6   2  29       16.62       30.58     11.77 o 
  -5   2  29      198.73      167.79     16.52 o 
  -4   2  29       12.53       18.00      8.93 o 
  -3   2  29       45.80       37.33      8.40 o 
  -2   2  29      121.79      135.51      9.56 o 
  -1   2  29        0.01        8.51      5.71 o 
   0   2  29       56.16       62.54      7.07 o 
   1   2  29       63.84       77.28      8.30 o 
   2   2  29        3.21        9.94      5.57 o 
   3   2  29       13.93       25.28      6.64 o 
   4   2  29        0.01        4.99      6.04 o 
   5   2  29       19.15       17.97      6.81 o 
  -6   3  29      274.80      260.21     21.68 o 
  -5   3  29       69.06       92.67     13.78 o 
  -4   3  29       27.22       20.42     13.52 o 
  -3   3  29      309.89      261.76     17.71 o 
  -2   3  29       90.37      127.73     18.08 o 
  -1   3  29        1.63       -3.48      6.86 o 
   0   3  29       16.20       25.80      6.43 o 
   1   3  29      201.15      183.56     10.38 o 
   2   3  29        3.54        5.11      4.76 o 
   3   3  29       22.46       35.45      8.28 o 
   4   3  29      165.91      180.43     13.92 o 
  -5   4  29        9.50       11.50     16.22 o 
  -4   4  29       26.35       21.45     10.43 o 
  -3   4  29       19.24       25.46     10.24 o 
  -2   4  29        1.23        0.60      8.18 o 
  -1   4  29       79.55       91.13     11.94 o 
   0   4  29       46.02       55.04      7.87 o 
   1   4  29        0.15        4.06      5.54 o 
   2   4  29       40.93       36.23      6.14 o 
   3   4  29        0.15       -0.62     11.25 o 
   4   4  29        5.62       11.59     11.80 o 
  -4   5  29        1.56        6.96     10.39 o 
  -3   5  29       71.19       94.56     11.80 o 
  -2   5  29       28.33       22.62      8.42 o 
  -1   5  29       16.76       25.97      8.22 o 
   0   5  29        1.74       -6.03      6.53 o 
   1   5  29       49.74       51.40     10.82 o 
   2   5  29       65.34       54.31      7.98 o 
  -7   0  30      292.12      342.10     33.99 o 
  -6   0  30       15.02       37.26     16.96 o 
  -5   0  30      114.04      125.33     20.68 o 
  -4   0  30       47.22       72.13     16.22 o 
  -3   0  30       96.74      114.86     12.68 o 
  -2   0  30       26.10       33.08      9.41 o 
  -1   0  30       24.15       21.61      6.01 o 
   0   0  30       51.48       64.93      7.36 o 
   1   0  30      151.64      154.17      9.48 o 
  -7   1  30        1.68        3.56     10.38 o 
  -6   1  30       31.22       61.90     14.08 o 
  -5   1  30       28.24       25.92     10.55 o 
  -4   1  30        0.04        5.65      8.45 o 
  -3   1  30       77.43       86.21      9.39 o 
  -2   1  30        2.39        9.83      5.47 o 
  -1   1  30      119.74      127.31      8.58 o 
   0   1  30      143.12      141.61      8.27 o 
   1   1  30       48.66       73.25      8.05 o 
   2   1  30       11.57       26.41      5.87 o 
   3   1  30       19.37       19.98      7.59 o 
   4   1  30        1.64        8.64      7.23 o 
   5   1  30       56.03       41.16     10.15 o 
  -6   2  30      244.09      221.84     20.07 o 
  -5   2  30       14.31       33.38     10.92 o 
  -4   2  30      169.36      178.24     17.89 o 
  -3   2  30       41.36       46.75     10.12 o 
  -2   2  30       12.44       30.39      6.54 o 
  -1   2  30       80.96       83.59      8.54 o 
   0   2  30      436.78      494.06     18.04 o 
   1   2  30       34.95       58.34      8.81 o 
   2   2  30       98.26      120.16     10.50 o 
   3   2  30       32.27       39.59      7.33 o 
   4   2  30      143.39      158.64     11.82 o 
   5   2  30        0.03        9.06      8.92 o 
  -6   3  30        4.30       18.93     11.36 o 
  -5   3  30       15.56       13.17      9.87 o 
  -4   3  30       10.71        7.94      9.21 o 
  -3   3  30        5.77       13.43      8.67 o 
  -2   3  30       11.42       19.61      9.02 o 
  -1   3  30       14.21       19.46     13.70 o 
   0   3  30       11.36       14.13      6.32 o 
   1   3  30       12.97       29.67      6.00 o 
   2   3  30        0.29        8.59      4.93 o 
   3   3  30        2.56        6.58      7.19 o 
   4   3  30       15.65       20.30      8.34 o 
  -5   4  30        3.85       13.55     12.50 o 
  -4   4  30       26.68       32.49     11.43 o 
  -3   4  30      100.72      125.73     16.91 o 
  -2   4  30        3.05       -2.21      8.58 o 
  -1   4  30        6.63       -1.57      7.92 o 
   0   4  30      110.24      147.06     10.71 o 
   1   4  30       57.63       47.79      7.15 o 
   2   4  30        1.64        3.38     12.98 o 
   3   4  30      144.41      156.11     12.55 o 
  -3   5  30        0.32       28.49      9.37 o 
  -2   5  30       24.08       19.38      8.70 o 
  -1   5  30        4.51       17.93      7.96 o 
   0   5  30       73.26       85.28      9.89 o 
   1   5  30        0.02        5.73      6.45 o 
  -6   1  31       35.62       55.05     12.81 o 
  -5   1  31       74.81       93.74     16.10 o 
  -4   1  31       18.22       29.12      9.86 o 
  -3   1  31        3.50        0.98      6.42 o 
  -2   1  31      230.61      247.35     10.60 o 
  -1   1  31      238.50      237.51     12.18 o 
   0   1  31       10.11       11.34      5.12 o 
   1   1  31        0.05        5.43      5.65 o 
   2   1  31      161.18      157.90     10.13 o 
   3   1  31       28.01       46.32      9.09 o 
   4   1  31       12.64        8.81      7.44 o 
  -6   2  31        0.01       -9.60      9.60 o 
  -5   2  31       16.34       18.28     10.18 o 
  -4   2  31        4.45       -6.16      8.57 o 
  -3   2  31        5.39        2.39     15.22 o 
  -2   2  31        0.90        7.48      7.55 o 
  -1   2  31       35.48       48.55      7.37 o 
   0   2  31        8.43       29.12      6.18 o 
   1   2  31       43.62       49.98      8.64 o 
   2   2  31       42.82       55.03      8.28 o 
   3   2  31        1.56        3.13      6.10 o 
   4   2  31       14.82       16.32      6.86 o 
  -5   3  31      164.32      177.85     17.96 o 
  -4   3  31      201.23      217.62     18.54 o 
  -3   3  31       24.72       34.17     10.47 o 
  -2   3  31      209.89      198.07     16.23 o 
  -1   3  31      140.37      154.10     13.83 o 
   0   3  31      345.14      399.85     19.99 o 
   1   3  31       89.24       97.70      8.18 o 
   2   3  31      162.30      155.50     12.02 o 
   3   3  31      135.34      149.70     13.36 o 
  -4   4  31       38.86       56.31     12.90 o 
  -3   4  31       33.65       59.87     12.40 o 
  -2   4  31        1.74       -8.03      8.03 o 
  -1   4  31        3.82       14.22      8.72 o 
   0   4  31        0.27       11.16      7.00 o 
   1   4  31       52.34       73.27      7.96 o 
   2   4  31        1.23        3.55      7.28 o 
  -2   5  31        7.63       -5.18      7.77 o 
  -1   5  31      140.82      150.96     12.88 o 
   0   5  31        2.32       -1.01      6.97 o 
  -6   0  32      234.76      271.44     31.36 o 
  -5   0  32       50.79       56.92     17.73 o 
  -4   0  32      131.19      162.76     22.02 o 
  -3   0  32      130.69      155.91     20.54 o 
  -2   0  32      277.67      289.28     17.47 o 
  -1   0  32       26.77       23.83      6.61 o 
   0   0  32      180.03      170.31     11.86 o 
   1   0  32      405.75      401.44     24.93 o 
  -6   1  32        0.04        1.19     10.19 o 
  -5   1  32        2.02       -8.26      8.99 o 
  -4   1  32       13.79       15.71      9.20 o 
  -3   1  32       10.22       15.32      9.04 o 
  -2   1  32       73.14       94.13      8.39 o 
  -1   1  32       64.16       70.09      7.07 o 
   0   1  32        0.80        4.89      5.42 o 
   1   1  32       19.97       14.60      8.73 o 
   2   1  32       90.83      113.74      9.15 o 
   3   1  32       26.36       33.64      8.92 o 
   4   1  32       33.42       31.39      8.99 o 
  -6   2  32       83.82      100.40     15.72 o 
  -5   2  32      119.02      108.16     15.06 o 
  -4   2  32       32.45       39.72     10.97 o 
  -3   2  32      118.59      142.07     14.54 o 
  -2   2  32      280.17      271.59     17.58 o 
  -1   2  32       30.02       51.66      7.88 o 
   0   2  32       32.78       33.25      6.62 o 
   1   2  32       95.59      109.66     11.28 o 
   2   2  32      241.73      265.17     15.20 o 
   3   2  32       25.76       25.50      7.34 o 
   4   2  32      142.73      169.87     12.47 o 
  -5   3  32       12.22        7.82     10.70 o 
  -4   3  32        3.87       24.42     10.47 o 
  -3   3  32        2.29       23.91      9.03 o 
  -2   3  32       28.31       35.13     10.01 o 
  -1   3  32        0.02       14.08      8.23 o 
   0   3  32       26.30       49.80      9.01 o 
   1   3  32       19.54       21.77     12.36 o 
   2   3  32       16.30        7.74      7.78 o 
   3   3  32        1.72       10.22     10.89 o 
  -4   4  32       12.14       27.91     11.16 o 
  -3   4  32      131.56      146.03     16.37 o 
  -2   4  32        2.10        3.85      9.25 o 
  -1   4  32       44.01       62.16     11.31 o 
   0   4  32        1.31        2.26      6.28 o 
   1   4  32      115.27      138.63      9.89 o 
   2   4  32       25.18       34.20     14.29 o 
  -5   1  33        6.40       28.38     11.12 o 
  -4   1  33      115.25      150.18     15.71 o 
  -3   1  33       32.83       40.59     10.49 o 
  -2   1  33        0.25       16.68      7.05 o 
  -1   1  33        8.60       13.20      5.86 o 
   0   1  33      381.75      434.81     14.28 o 
   1   1  33      136.67      149.46     11.65 o 
   2   1  33       65.44       89.24      8.72 o 
   3   1  33       89.20      117.92     13.20 o 
  -5   2  33        1.04       -4.52     11.29 o 
  -4   2  33       38.58       44.52     11.74 o 
  -3   2  33       88.05      103.09     13.45 o 
  -2   2  33       77.38       86.35     12.02 o 
  -1   2  33       16.26       38.43     12.54 o 
   0   2  33        2.59        0.53      5.56 o 
   1   2  33       44.84       52.66      9.42 o 
   2   2  33        7.26       14.46      7.32 o 
   3   2  33       10.44        1.50      6.72 o 
  -4   3  33       73.99       93.35     14.27 o 
  -3   3  33       62.40       79.54     13.16 o 
  -2   3  33       30.98       33.69     10.17 o 
  -1   3  33      127.45      145.12     15.98 o 
   0   3  33       78.45      100.26     11.06 o 
   1   3  33       29.08       45.47     14.15 o 
   2   3  33       11.36       16.36     11.90 o 
  -3   4  33        2.98       17.42     10.98 o 
  -2   4  33       38.65       60.30     12.41 o 
  -1   4  33        0.69       18.13      9.31 o 
   0   4  33       65.10       80.31     10.65 o 
   1   4  33       42.95       54.00      9.39 o 
  -5   0  34       29.20       29.99     16.72 o 
  -4   0  34       50.85       69.85     18.30 o 
  -3   0  34      226.88      208.27     23.63 o 
  -2   0  34      204.01      221.00     16.60 o 
  -1   0  34      253.85      251.67     20.58 o 
   0   0  34      129.01      161.34     12.77 o 
   1   0  34        0.73        4.28      8.53 o 
  -5   1  34       23.37       38.16     12.30 o 
  -4   1  34        1.62       -0.32      9.39 o 
  -3   1  34        1.85        9.21      8.98 o 
  -2   1  34        0.13        5.28      6.78 o 
  -1   1  34      133.29      182.51     10.37 o 
   0   1  34      189.13      230.43     10.17 o 
   1   1  34       25.87       30.29      8.26 o 
   2   1  34       25.14       27.21      9.34 o 
   3   1  34       27.31       24.62      8.95 o 
  -5   2  34       47.90       46.32     15.82 o 
  -4   2  34       39.56       39.21     11.72 o 
  -3   2  34       34.91       42.81     11.12 o 
  -2   2  34       14.91       37.79     10.15 o 
  -1   2  34      119.47      145.83     13.23 o 
   0   2  34       72.86      106.01      9.00 o 
   1   2  34       91.64      105.26     11.49 o 
   2   2  34        0.32       -2.40      6.77 o 
  -4   3  34        0.01        2.92     10.33 o 
  -3   3  34      147.90      195.36     17.95 o 
  -2   3  34       15.38       18.37      9.93 o 
  -1   3  34       11.27       22.50      9.44 o 
   0   3  34        0.13        5.17      7.51 o 
   1   3  34        0.21      -10.85     10.85 o 
  -4   1  35       30.90       46.80     21.98 o 
  -3   1  35        6.69       20.15     10.15 o 
  -2   1  35       99.09      146.62     11.83 o 
  -1   1  35       97.68      114.55      8.85 o 
   0   1  35      114.37      176.98      9.33 o 
   1   1  35       79.06       91.60      7.89 o 
   2   1  35        6.98        1.02      8.43 o 
  -4   2  35      186.69      235.76     24.39 o 
  -3   2  35       45.87       53.60     12.30 o 
  -2   2  35        0.05       -7.82      7.82 o 
  -1   2  35        0.00       24.36      8.88 o 
   0   2  35       25.93       48.61      8.48 o 
   1   2  35        1.40       13.96     10.90 o 
   2   2  35        1.11       -3.66      6.75 o 
  -2   3  35       78.10       99.02     16.29 o 
  -1   3  35        2.36        4.74      8.74 o 
   0   3  35       29.90       27.24      8.52 o 
  -4   0  36        6.50       25.21     16.19 o 
  -3   0  36       59.31       51.55     17.24 o 
  -2   0  36       27.20       38.84     15.66 o 
  -1   0  36       19.36       38.22      9.88 o 
   0   0  36      400.98      442.99     21.40 o 
   1   0  36        0.01       -5.51      8.67 o 
  -4   1  36        2.01        7.08     10.19 o 
  -3   1  36      222.24      278.83     19.97 o 
  -2   1  36      185.39      234.95     17.37 o 
  -1   1  36        2.32       14.61      7.00 o 
   0   1  36        0.28       13.10      5.29 o 
   1   1  36        1.74        7.85      7.21 o 
  -3   2  36       57.92       45.42     14.26 o 
  -2   2  36        0.76        1.95      8.96 o 
  -1   2  36      171.52      194.15     15.74 o 
   0   2  36      107.31      148.43     18.12 o 
   1   2  36       12.70        9.83     11.17 o 
  -2   1  37      201.32      233.74     18.38 o 
  -1   1  37      216.52      240.58     13.48 o 
   0   1  37        0.38        2.65      5.12 o 
                                                 
